# Supplementary material for: CellNeighborEX: deciphering neighbor‐dependent gene expression from spatial transcriptomics data
Source: Mol Syst Biol. 2023 Oct 10;19(11):e11670. doi: 10.15252/msb.202311670 (PMC10632736; doi:10.15252/msb.202311670)
Supplement: Supplementary file 3 — Dataset EV1 [file MSB-19-e11670-s002.zip]

Archive with 7 entries (6 files):
- MSB-2023-11670_Data_Set_EV1-ds/
- MSB-2023-11670_Data_Set_EV1-ds/.DS_Store
- __MACOSX/MSB-2023-11670_Data_Set_EV1-ds/._.DS_Store
- MSB-2023-11670_Data_Set_EV1-ds/DatasetEV1_README.txt
- __MACOSX/MSB-2023-11670_Data_Set_EV1-ds/._DatasetEV1_README.txt
- MSB-2023-11670_Data_Set_EV1-ds/DatasetEV1_neighbor_specific_genes.xlsx
- __MACOSX/MSB-2023-11670_Data_Set_EV1-ds/._DatasetEV1_neighbor_specific_genes.xlsx
