# Supplementary material for: CellNeighborEX: deciphering neighbor‐dependent gene expression from spatial transcriptomics data
Source: Mol Syst Biol. 2023 Oct 10;19(11):e11670. doi: 10.15252/msb.202311670 (PMC10632736; doi:10.15252/msb.202311670)
Supplement: Supplementary file 3 — Dataset EV1 [file MSB-19-e11670-s002.zip › MSB-2023-11670_Data_Set_EV1-ds/DatasetEV1_README.txt]

# README

## Dataset EV1: neighbor specific genes

Lists of all differentially expressed genes (DEGs). The DEGs are up- or down-regulated genes when two different cell types interact with each other via direct cell contact. For seqFISH data, heterotypic neighbors were compared with homotypic neighbors. For Slide-seq data, heterotypic spots were compared with homotypic spots. To further confirm the statistical significance of the identified neighbor-dependent genes, the heterotypic spots were compared with artificial heterotypic spots.

- EV1A_seqFISH_up: up-regulated genes identified from seqFISH data in a mouse embryo
- EV1B_seqFISH_down: down-regulated genes identified from seqFISH data in a mouse embryo 
- EV1C_embryo_up: up-regulated genes identified from Slide-seq data in a mouse embryo 
- EV1D_embryo_down: down-regulated genes identified from Slide-seq data in a mouse embryo 
- EV1E_liver_cancer_up: up-regulated genes identified from Slide-seq data in mouse liver cancer 
- EV1F_liver_cancer_down: down-regulated genes identified from Slide-seq data in mouse liver cancer 
- EV1G_hippocampus_up: up-regulated genes identified from Slide-seq data in mouse hippocampus 
- EV1H_hippocampus_down: down-regulated genes identified from Slide-seq dataset in mouse hippocampus 


[Legend key]
- EV1A & EV1B (seqFISH data)
  + Centered cell type/neighboring cell type: cell type of centered cell and its neighboring cell type
  + Up-regulated_gene: gene up-regulated when centered cell type is adjacent to neighboring cell type
  + Down-regulated_gene: gene down-regulated when centered cell type is adjacent to neighboring cell type
  + Homotypic1_logRatio: average log ratio between heterotypic neighbors (A+B) and homotypic homotypic neighbors (A)
  + Homotypic1_pValue: p-value
  + Homotypic1_fdr: adjusted p-value to account for multiple testing

- EV1C-H (Slide-seq data)
  + Heterotypic pair: two different cell types present in a heterotypic spot	
  + Up-regulated_gene: gene up-regulated when two different cell types interact with each other
  + Down-regulated_gene: gene down-regulated when two different cell types interact with each other
  + Expression in scRNA-seq/snRNA-seq: origin of expression observed in scRNA-seq/snRNA-seq data	
  + Homotypic1_logRaito: average log ratio between heterotypic spots (A+B) and homotypic spots (A)
  + Hmotypic1_pValue: p-value	
  + Homotypic2_logRatio: average log ratio between heterotypic spots (A+B) and homotypic spots (B)	
  + Homotypic2_pValue: p-value	
  + Artificial_logRatio: average log ratio between heterotypic spots (A+B) and artificial heterotypic spots (A+B')
  + Artificial_fdr: adjusted p-value to account for multiple testing


[Notes]
- The log ratio was calculated based on the natural logarithm.
- In EV1C, n/a means that DEG is not included in the gene list of scRNA-seq.
- In EV1C, D, G, and H, the full names of heterotypic pairs can be found in Dataset EV4.
