# Supplementary material for: CellNeighborEX: deciphering neighbor‐dependent gene expression from spatial transcriptomics data
Source: Mol Syst Biol. 2023 Oct 10;19(11):e11670. doi: 10.15252/msb.202311670 (PMC10632736; doi:10.15252/msb.202311670)
Supplement: Supplementary file 3 — Dataset EV1 [file MSB-19-e11670-s002.zip › MSB-2023-11670_Data_Set_EV1-ds/DatasetEV1_neighbor_specific_genes.xlsx]

## Sheet: EV1A_seqFISH_up
Centered cell type/neighboring cell type	Up-regulated_gene	Homotypic1_logRatio	Homotypic1_pValue	Homotypic1_fdr
Cardiomyocytes+Endothelium	Acvr1	0.57025	0.0027343	0.03943
Cardiomyocytes+Endothelium	Akr1c19	0.61586	0.00055059	0.014436
Cardiomyocytes+Endothelium	Cdh5	0.9569	1.772e-05	0.0012776
Cardiomyocytes+Endothelium	Foxh1	0.66256	0.0029917	0.041087
Cardiomyocytes+Endothelium	Fst	0.61521	0.0014352	0.022996
Cardiomyocytes+Endothelium	Hcn4	0.92915	0.00071837	0.015937
Cardiomyocytes+Endothelium	Igf1	0.63315	0.00093871	0.018049
Cardiomyocytes+Endothelium	Kmt2d	0.8302	0.00046496	0.0149
Cardiomyocytes+Endothelium	Pdgfa	0.80587	0.00015449	0.0074263
Cardiomyocytes+Endothelium	Pdgfra	0.73204	0.0007913	0.016301
Cardiomyocytes+Endothelium	Tbx5	1.1385	1.2988e-05	0.0012486
Cardiomyocytes+Mixed-mesenchymal-mesoderm	Bmp2	1.0469	0.00035217	0.017327
Cardiomyocytes+Splanchnic-mesoderm	Aplnr	1.4793	0.00033896	0.0064747
Cardiomyocytes+Splanchnic-mesoderm	Car7	0.95652	0.0041978	0.034365
Cardiomyocytes+Splanchnic-mesoderm	Cbfa2t3	0.99962	0.0065607	0.0482
Cardiomyocytes+Splanchnic-mesoderm	Dusp6	1.1508	0.00010956	0.0031392
Cardiomyocytes+Splanchnic-mesoderm	Fgfr2	1.0394	0.0029774	0.029418
Cardiomyocytes+Splanchnic-mesoderm	Foxc2	1.1582	0.0032002	0.028654
Cardiomyocytes+Splanchnic-mesoderm	Foxf1	2.3885	5.8854e-07	3.3726e-05
Cardiomyocytes+Splanchnic-mesoderm	Gata6	0.73845	0.0024848	0.026368
Cardiomyocytes+Splanchnic-mesoderm	Hapln1	1.2094	0.0002318	0.004744
Cardiomyocytes+Splanchnic-mesoderm	Kmt2d	1.185	0.0016279	0.020279
Cardiomyocytes+Splanchnic-mesoderm	Lin28a	0.96764	0.00014761	0.0035245
Cardiomyocytes+Splanchnic-mesoderm	Marcks	1.3539	0.00049587	0.0083576
Cardiomyocytes+Splanchnic-mesoderm	Meis1	1.2147	0.00064699	0.010299
Cardiomyocytes+Splanchnic-mesoderm	Meis2	1.519	3.3527e-05	0.0012008
Cardiomyocytes+Splanchnic-mesoderm	Mkrn1	0.80871	0.0037463	0.032528
Cardiomyocytes+Splanchnic-mesoderm	Pcgf2	0.82535	0.0024973	0.025555
Cardiomyocytes+Splanchnic-mesoderm	Pdgfa	0.91687	0.0056973	0.042959
Cardiomyocytes+Splanchnic-mesoderm	Pdgfra	1.7755	2.881e-07	2.0637e-05
Cardiomyocytes+Splanchnic-mesoderm	Sfrp2	1.039	0.0053253	0.042384
Cardiomyocytes+Splanchnic-mesoderm	Smim1	1.0542	0.0030598	0.028281
Cardiomyocytes+Splanchnic-mesoderm	Tbx1	1.3839	0.0011375	0.014815
Cardiomyocytes+Splanchnic-mesoderm	Tbx5	1.2803	0.0017204	0.020539
Cardiomyocytes+Splanchnic-mesoderm	Tead2	1.3272	7.1572e-18	2.0507e-15
Cranial-mesoderm+Gut-tube	Fgfr2	1.3417	0.00036116	0.037742
Cranial-mesoderm+Gut-tube	Foxf1	1.8591	1.3289e-07	4.1663e-05
Cranial-mesoderm+Gut-tube	Krt18	1.2869	0.00076703	0.034353
Cranial-mesoderm+Gut-tube	Lin28a	1.3488	0.00065793	0.034378
Cranial-mesoderm+Gut-tube	Podxl	1.4285	0.00038342	0.030052
Dermomyotome+Presomitic-mesoderm	Cxcl12	1.5273	0.0014337	0.025487
Dermomyotome+Presomitic-mesoderm	Dll3	2.101	0.00073385	0.017395
Dermomyotome+Presomitic-mesoderm	Hoxa1	2.3938	0.000147	0.0069689
Dermomyotome+Presomitic-mesoderm	Hoxa7	2.2709	0.00038549	0.012183
Dermomyotome+Presomitic-mesoderm	Hoxb8	1.9937	0.0014806	0.024774
Dermomyotome+Presomitic-mesoderm	Lef1	1.0533	0.0013442	0.027311
Dermomyotome+Presomitic-mesoderm	Lfng	2.1943	0.0021417	0.033844
Dermomyotome+Presomitic-mesoderm	Marcks	2.374	0.00086898	0.019014
Dermomyotome+Presomitic-mesoderm	Meox1	0.57023	0.0001314	0.0074754
Dermomyotome+Presomitic-mesoderm	Prrx2	2.3661	0.0002373	0.0096426
Dermomyotome+Presomitic-mesoderm	Ptn	1.6331	9.4106e-05	0.0089227
Forebrain-Midbrain-Hindbrain+Cranial-mesoderm	Akr1c19	1.6853	9.1702e-10	3.7738e-08
Forebrain-Midbrain-Hindbrain+Cranial-mesoderm	Bmp7	0.78127	0.0070157	0.036858
Forebrain-Midbrain-Hindbrain+Cranial-mesoderm	Col26a1	0.90275	0.0013329	0.0091419
Forebrain-Midbrain-Hindbrain+Cranial-mesoderm	Dnajb13	0.64716	0.0077114	0.038859
Forebrain-Midbrain-Hindbrain+Cranial-mesoderm	Dnmt3a	1.042	0.00063137	0.0051966
Forebrain-Midbrain-Hindbrain+Cranial-mesoderm	Dusp6	2.4013	5.4685e-09	1.5003e-07
Forebrain-Midbrain-Hindbrain+Cranial-mesoderm	En1	1.5571	0.00014681	0.0017262
Forebrain-Midbrain-Hindbrain+Cranial-mesoderm	Foxa1	2.3251	3.3717e-09	1.0407e-07
Forebrain-Midbrain-Hindbrain+Cranial-mesoderm	Foxa2	2.8649	5.2937e-21	6.5357e-19
Forebrain-Midbrain-Hindbrain+Cranial-mesoderm	Gbx2	1.0603	0.00065576	0.0052232
Forebrain-Midbrain-Hindbrain+Cranial-mesoderm	Gsn	0.82967	0.0028433	0.018002
Forebrain-Midbrain-Hindbrain+Cranial-mesoderm	Hoxb3	0.73195	0.0057778	0.032424
Forebrain-Midbrain-Hindbrain+Cranial-mesoderm	Igfbp3	1.1881	0.00045169	0.0041308
Forebrain-Midbrain-Hindbrain+Cranial-mesoderm	Itga3	0.79434	0.0090043	0.044467
Forebrain-Midbrain-Hindbrain+Cranial-mesoderm	Kitl	0.73753	0.0096221	0.046586
Forebrain-Midbrain-Hindbrain+Cranial-mesoderm	Krt18	1.0378	0.0008533	0.0063847
Forebrain-Midbrain-Hindbrain+Cranial-mesoderm	Marcks	1.2627	8.1963e-07	1.6865e-05
Forebrain-Midbrain-Hindbrain+Cranial-mesoderm	Myh9	0.81695	0.0072151	0.037116
Forebrain-Midbrain-Hindbrain+Cranial-mesoderm	Prrx2	0.6626	0.0037442	0.022549
Forebrain-Midbrain-Hindbrain+Cranial-mesoderm	Shh	3.0708	1.3435e-22	3.3173e-20
Forebrain-Midbrain-Hindbrain+Cranial-mesoderm	Sox2	0.82182	2.4912e-08	6.1512e-07
Forebrain-Midbrain-Hindbrain+Cranial-mesoderm	Tcf7l1	1.0851	4.9029e-05	0.00067257
Forebrain-Midbrain-Hindbrain+Cranial-mesoderm	Tmem108	0.80003	0.0044496	0.025551
Forebrain-Midbrain-Hindbrain+Cranial-mesoderm	Tmem119	0.6981	0.0069075	0.037078
Forebrain-Midbrain-Hindbrain+Definitive-endoderm	Apln	0.79416	0.0061697	0.02286
Forebrain-Midbrain-Hindbrain+Definitive-endoderm	Atp1b1	0.83783	0.0068623	0.024337
Forebrain-Midbrain-Hindbrain+Definitive-endoderm	Bmp7	1.3593	0.00014735	0.0010758
Forebrain-Midbrain-Hindbrain+Definitive-endoderm	Col26a1	1.103	0.00066356	0.0040178
Forebrain-Midbrain-Hindbrain+Definitive-endoderm	Col4a1	2.4915	7.8268e-14	1.943e-12
Forebrain-Midbrain-Hindbrain+Definitive-endoderm	Cpm	0.99361	0.001892	0.0093937
Forebrain-Midbrain-Hindbrain+Definitive-endoderm	Dnajb13	0.83048	0.0044637	0.017589
Forebrain-Midbrain-Hindbrain+Definitive-endoderm	Dusp6	3.6812	4.8529e-31	1.721e-29
Forebrain-Midbrain-Hindbrain+Definitive-endoderm	En1	3.6102	4.5734e-20	1.2615e-18
Forebrain-Midbrain-Hindbrain+Definitive-endoderm	Etv4	0.9129	0.0015719	0.0088685
Forebrain-Midbrain-Hindbrain+Definitive-endoderm	Foxa1	3.4831	8.085e-38	4.0142e-36
Forebrain-Midbrain-Hindbrain+Definitive-endoderm	Foxa2	3.7021	5.5526e-23	1.723e-21
Forebrain-Midbrain-Hindbrain+Definitive-endoderm	Furin	1.6269	9.5519e-08	1.248e-06
Forebrain-Midbrain-Hindbrain+Definitive-endoderm	Gbx2	0.941	0.0042148	0.017153
Forebrain-Midbrain-Hindbrain+Definitive-endoderm	Gmpr	0.81531	0.0045533	0.017662
Forebrain-Midbrain-Hindbrain+Definitive-endoderm	Gpc4	0.80742	0.0052509	0.01975
Forebrain-Midbrain-Hindbrain+Definitive-endoderm	Hoxa1	0.95607	0.0017531	0.0092595
Forebrain-Midbrain-Hindbrain+Definitive-endoderm	Hoxb4	0.90947	0.0030945	0.013718
Forebrain-Midbrain-Hindbrain+Definitive-endoderm	Igfbp3	1.9515	5.8899e-06	5.4155e-05
Forebrain-Midbrain-Hindbrain+Definitive-endoderm	Itga3	2.4377	6.9846e-09	1.02e-07
Forebrain-Midbrain-Hindbrain+Definitive-endoderm	Kitl	2.1643	5.8575e-09	9.0883e-08
Forebrain-Midbrain-Hindbrain+Definitive-endoderm	Krt18	0.97228	0.0023212	0.010872
Forebrain-Midbrain-Hindbrain+Definitive-endoderm	Marcks	0.84996	0.0016964	0.0091549
Forebrain-Midbrain-Hindbrain+Definitive-endoderm	Myh9	0.9937	0.0028569	0.012895
Forebrain-Midbrain-Hindbrain+Definitive-endoderm	Nrp1	1.239	1.4053e-05	0.00012459
Forebrain-Midbrain-Hindbrain+Definitive-endoderm	Per2	1.3638	0.00010593	0.00079686
Forebrain-Midbrain-Hindbrain+Definitive-endoderm	Setd2	1.5254	4.4131e-06	4.2137e-05
Forebrain-Midbrain-Hindbrain+Definitive-endoderm	Shh	4.9314	5.5868e-53	4.6231e-51
Forebrain-Midbrain-Hindbrain+Definitive-endoderm	Tcf7l1	1.0002	0.00285	0.013102
Forebrain-Midbrain-Hindbrain+Definitive-endoderm	Wnt5a	1.8417	1.2776e-10	2.4397e-09
Forebrain-Midbrain-Hindbrain+Definitive-endoderm	Xist	0.97889	0.0066407	0.023892
Forebrain-Midbrain-Hindbrain+Definitive-endoderm	Zfp57	0.88459	0.0035833	0.015337
Forebrain-Midbrain-Hindbrain+Neural-crest	Hoxb5	1.1338	0.0024989	0.043205
Forebrain-Midbrain-Hindbrain+Neural-crest	Lef1	1.3291	0.00031939	0.0090363
Forebrain-Midbrain-Hindbrain+Neural-crest	Lhx2	1.4767	7.8199e-05	0.003042
Forebrain-Midbrain-Hindbrain+Neural-crest	Otx2	1.4854	0.00020709	0.0071612
Forebrain-Midbrain-Hindbrain+Neural-crest	Shh	1.7975	8.4556e-07	6.5787e-05
Forebrain-Midbrain-Hindbrain+Neural-crest	Six3	1.0679	0.0016337	0.029907
Forebrain-Midbrain-Hindbrain+Neural-crest	Tagln	1.3584	0.00040442	0.010488
Forebrain-Midbrain-Hindbrain+Spinal-cord	Dll3	0.75958	3.9046e-06	6.6772e-05
Forebrain-Midbrain-Hindbrain+Spinal-cord	Fgfr3	0.46046	0.0095755	0.030702
Forebrain-Midbrain-Hindbrain+Spinal-cord	Hoxb3	0.88602	2.2874e-08	6.7056e-07
Forebrain-Midbrain-Hindbrain+Spinal-cord	Hoxb4	0.50631	9.1836e-05	0.0008974
Forebrain-Midbrain-Hindbrain+Spinal-cord	Hoxd4	0.84656	4.8815e-08	1.2521e-06
Forebrain-Midbrain-Hindbrain+Spinal-cord	Sfrp2	0.54313	0.0020003	0.0095457
Gut-tube+Cranial-mesoderm	Bmp7	0.9359	0.0008048	0.0039802
Gut-tube+Cranial-mesoderm	Cdh2	1.8662	2.0248e-13	7.844e-12
Gut-tube+Cranial-mesoderm	Chrd	1.1746	0.00011482	0.00076256
Gut-tube+Cranial-mesoderm	Col1a1	0.63275	0.008213	0.024793
Gut-tube+Cranial-mesoderm	Col26a1	1.5235	2.4897e-07	3.617e-06
Gut-tube+Cranial-mesoderm	Fgfr2	0.93986	0.00074553	0.0037673
Gut-tube+Cranial-mesoderm	Foxa1	0.63428	0.0097991	0.028832
Gut-tube+Cranial-mesoderm	Foxc2	1.0869	5.7182e-05	0.00047469
Gut-tube+Cranial-mesoderm	Foxd4	0.7216	0.0026873	0.010075
Gut-tube+Cranial-mesoderm	Fzd2	0.81182	2.5852e-06	2.6127e-05
Gut-tube+Cranial-mesoderm	Igf1	1.7524	6.0558e-08	9.3842e-07
Gut-tube+Cranial-mesoderm	Irx1	1.3031	9.6142e-07	1.1762e-05
Gut-tube+Cranial-mesoderm	Irx2	0.85566	0.00061815	0.0033415
Gut-tube+Cranial-mesoderm	Marcks	1.381	6.6832e-07	8.6303e-06
Gut-tube+Cranial-mesoderm	Mnt	1.0673	8.6599e-05	0.00062904
Gut-tube+Cranial-mesoderm	Nr2f1	0.89099	0.0021096	0.0083113
Gut-tube+Cranial-mesoderm	Piezo2	0.62308	0.0060767	0.019894
Gut-tube+Cranial-mesoderm	Shisa2	1.0268	0.00069265	0.0036591
Gut-tube+Cranial-mesoderm	Six1	1.4028	1.62e-06	1.8828e-05
Gut-tube+Cranial-mesoderm	Smoc2	1.8402	7.3349e-12	1.8944e-10
Gut-tube+Cranial-mesoderm	Snai1	0.82804	0.0026427	0.01007
Gut-tube+Cranial-mesoderm	Sox2	1.6751	1.2294e-08	2.1982e-07
Gut-tube+Cranial-mesoderm	Sp5	0.71583	0.0076451	0.023694
Gut-tube+Cranial-mesoderm	Tbx1	2.9051	2.0651e-29	2.4e-27
Gut-tube+Cranial-mesoderm	Tcf7l1	0.65581	0.0017807	0.0071365
Gut-tube+Cranial-mesoderm	Tdo2	0.58168	0.0083463	0.024872
Gut-tube+Endothelium	Bambi	1.1973	1.788e-06	0.00012093
Gut-tube+Endothelium	Bmp4	0.75782	0.0021821	0.025667
Gut-tube+Endothelium	Cdh5	0.59222	0.005276	0.047578
Gut-tube+Endothelium	Hoxa13	0.59915	0.0024044	0.027103
Gut-tube+Endothelium	Hoxa9	0.84007	0.00057805	0.009199
Gut-tube+Endothelium	Hoxb5	0.65765	0.002056	0.025283
Gut-tube+Endothelium	Hoxb6	0.86201	0.00046058	0.0095849
Gut-tube+Endothelium	Hoxc6	1.1073	3.3988e-06	0.0001839
Gut-tube+Endothelium	Hoxc8	0.72995	0.0011065	0.01663
Gut-tube+Endothelium	Hoxd4	1.3517	4e-07	5.4107e-05
Gut-tube+Endothelium	Hoxd9	0.69354	0.0020026	0.025799
Gut-tube+Endothelium	Isl1	0.83392	0.00048117	0.0092981
Gut-tube+Endothelium	Nkx2-3	0.68946	0.0030874	0.032124
Gut-tube+Endothelium	Tbx3	1.1072	2.0957e-05	0.00070868
Gut-tube+Endothelium	Wnt5a	0.77817	0.0017877	0.024181
Gut-tube+Neural-crest	Ash2l	1.2737	0.00053721	0.005899
Gut-tube+Neural-crest	Bid	1.0025	0.00089828	0.0080372
Gut-tube+Neural-crest	Dlk1	2.4954	4.7181e-10	2.8495e-08
Gut-tube+Neural-crest	Dusp6	1.9039	3.0862e-07	6.2131e-06
Gut-tube+Neural-crest	Efna5	1.1249	0.0026355	0.019896
Gut-tube+Neural-crest	Fli1	1.0041	0.008586	0.047141
Gut-tube+Neural-crest	Fzd2	0.68254	0.001773	0.014769
Gut-tube+Neural-crest	Gpc4	1.6702	3.4231e-06	4.8645e-05
Gut-tube+Neural-crest	Hemgn	1.1618	0.0037711	0.026795
Gut-tube+Neural-crest	Hoxa11	0.78699	0.0069436	0.040913
Gut-tube+Neural-crest	Lef1	1.6595	3.3682e-06	5.0856e-05
Gut-tube+Neural-crest	Lin28a	0.75311	2.9406e-08	8.8799e-07
Gut-tube+Neural-crest	Meis2	1.9177	2.6566e-06	4.2786e-05
Gut-tube+Neural-crest	Nkx2-3	1.9218	3.6401e-07	6.7644e-06
Gut-tube+Neural-crest	Otx2	0.91507	0.006966	0.040068
Gut-tube+Neural-crest	Pcgf2	1.0744	0.0054936	0.034924
Gut-tube+Neural-crest	Pdgfa	1.1889	0.0022013	0.017155
Gut-tube+Neural-crest	Perp	0.86723	0.0064773	0.03912
Gut-tube+Neural-crest	Pitx1	3.5671	5.079e-10	2.454e-08
Gut-tube+Neural-crest	Postn	0.80757	0.0075977	0.042685
Gut-tube+Neural-crest	Shisa2	1.3657	0.0012908	0.011137
Gut-tube+Neural-crest	Sox2	2.062	1.2388e-07	2.7205e-06
Gut-tube+Neural-crest	Tfap2a	1.0207	0.0061981	0.038393
Gut-tube+Splanchnic-mesoderm	Aldh1a2	1.0379	0.00019299	0.0011675
Gut-tube+Splanchnic-mesoderm	Axin2	0.86828	0.00089664	0.0046844
Gut-tube+Splanchnic-mesoderm	Bak1	0.7818	0.0035756	0.015221
Gut-tube+Splanchnic-mesoderm	Fgfr2	0.85245	0.0021606	0.0099332
Gut-tube+Splanchnic-mesoderm	Foxa1	0.70705	0.00074433	0.0040739
Gut-tube+Splanchnic-mesoderm	Foxf1	1.9282	7.7987e-09	1.1951e-07
Gut-tube+Splanchnic-mesoderm	Fzd2	0.62421	4.3656e-05	0.00031361
Gut-tube+Splanchnic-mesoderm	Gata4	1.0114	0.00056188	0.0031503
Gut-tube+Splanchnic-mesoderm	Gata5	1.8057	3.3087e-12	8.4509e-11
Gut-tube+Splanchnic-mesoderm	Gata6	1.2821	6.2323e-06	4.9402e-05
Gut-tube+Splanchnic-mesoderm	Hoxa1	1.4015	4.0165e-07	4.3966e-06
Gut-tube+Splanchnic-mesoderm	Hoxb1	1.7462	1.4813e-07	1.7025e-06
Gut-tube+Splanchnic-mesoderm	Irx1	1.4286	5.8386e-08	7.4563e-07
Gut-tube+Splanchnic-mesoderm	Irx3	1.1808	5.271e-06	4.3274e-05
Gut-tube+Splanchnic-mesoderm	Jarid2	0.90024	0.0013686	0.0068395
Gut-tube+Splanchnic-mesoderm	Lin28a	0.8291	1.2935e-10	2.7031e-09
Gut-tube+Splanchnic-mesoderm	Meis1	1.291	9.8261e-07	1.0267e-05
Gut-tube+Splanchnic-mesoderm	Meis2	1.3535	2.7261e-06	2.321e-05
Gut-tube+Splanchnic-mesoderm	Msx2	0.67719	0.0036379	0.015205
Gut-tube+Splanchnic-mesoderm	Osr1	2.031	2.2627e-14	8.6689e-13
Gut-tube+Splanchnic-mesoderm	Pcgf2	0.70618	0.0098925	0.032957
Gut-tube+Splanchnic-mesoderm	Prrx2	0.82584	0.0021942	0.0098898
Gut-tube+Splanchnic-mesoderm	Setd1a	0.67454	0.0033928	0.014715
Gut-tube+Splanchnic-mesoderm	Smarcd3	0.94052	2.7417e-05	0.00021008
Gut-tube+Splanchnic-mesoderm	Sox4	0.98806	8.4548e-10	1.495e-08
Gut-tube+Splanchnic-mesoderm	Tbx5	0.67251	0.004384	0.01768
Lateral-plate-mesoderm+Endothelium	Hapln1	1.5986	2.9571e-07	0.00010041
Lateral-plate-mesoderm+Endothelium	Plp1	1.2048	0.00027248	0.030841
Lateral-plate-mesoderm+Intermediate-mesoderm	Alx1	0.6047	0.00013986	0.00043603
Lateral-plate-mesoderm+Intermediate-mesoderm	Apob	0.53292	4.7186e-05	0.00015801
Lateral-plate-mesoderm+Intermediate-mesoderm	Aqp8	0.47292	0.00072235	0.0019496
Lateral-plate-mesoderm+Intermediate-mesoderm	Cdx1	0.44778	0.0083334	0.014216
Lateral-plate-mesoderm+Intermediate-mesoderm	Col1a2	0.87516	5.1392e-07	2.8161e-06
Lateral-plate-mesoderm+Intermediate-mesoderm	Dlk1	0.75011	4.9064e-08	3.1687e-07
Lateral-plate-mesoderm+Intermediate-mesoderm	En1	0.41797	0.003309	0.006504
Lateral-plate-mesoderm+Intermediate-mesoderm	Eomes	0.44372	0.0011696	0.0029373
Lateral-plate-mesoderm+Intermediate-mesoderm	Fezf1	0.45527	0.001905	0.0042009
Lateral-plate-mesoderm+Intermediate-mesoderm	Fgf3	0.42246	0.0010404	0.0026876
Lateral-plate-mesoderm+Intermediate-mesoderm	Fgfr2	1.1065	8.8256e-10	7.9796e-09
Lateral-plate-mesoderm+Intermediate-mesoderm	Fxyd2	0.41054	0.0027471	0.0056449
Lateral-plate-mesoderm+Intermediate-mesoderm	Gata6	0.66682	0.0001656	0.00049091
Lateral-plate-mesoderm+Intermediate-mesoderm	Gbx2	0.46368	0.00016441	0.00049551
Lateral-plate-mesoderm+Intermediate-mesoderm	Hoxb8	0.50613	0.0046627	0.0086922
Lateral-plate-mesoderm+Intermediate-mesoderm	Hoxb9	0.40281	0.0041881	0.0079719
Lateral-plate-mesoderm+Intermediate-mesoderm	Icam2	0.53932	0.00056947	0.0015603
Lateral-plate-mesoderm+Intermediate-mesoderm	Irx3	2.0306	4.3147e-31	7.8022e-29
Lateral-plate-mesoderm+Intermediate-mesoderm	Irx5	0.95695	1.2617e-08	9.1264e-08
Lateral-plate-mesoderm+Intermediate-mesoderm	Lhx1	0.66243	5.1942e-05	0.00017078
Lateral-plate-mesoderm+Intermediate-mesoderm	Mesp2	0.49488	0.0014884	0.0035414
Lateral-plate-mesoderm+Intermediate-mesoderm	Msx1	1.1663	8.2516e-15	1.6579e-13
Lateral-plate-mesoderm+Intermediate-mesoderm	Nebl	0.56116	0.00015796	0.00048413
Lateral-plate-mesoderm+Intermediate-mesoderm	Nr1d1	0.516	0.00022909	0.00066817
Lateral-plate-mesoderm+Intermediate-mesoderm	Ovol2	0.60489	3.0724e-05	0.00010684
Lateral-plate-mesoderm+Intermediate-mesoderm	Prrx1	1.1195	1.4096e-11	1.5931e-10
Lateral-plate-mesoderm+Intermediate-mesoderm	Psmb8	0.64566	5.2395e-06	2.4933e-05
Lateral-plate-mesoderm+Intermediate-mesoderm	Ptn	0.44399	0.0026236	0.0054532
Lateral-plate-mesoderm+Intermediate-mesoderm	Sfrp2	0.47686	0.0064725	0.011363
Lateral-plate-mesoderm+Intermediate-mesoderm	Slc7a3	0.72275	4.8931e-06	2.3914e-05
Lateral-plate-mesoderm+Intermediate-mesoderm	Wnt11	0.52035	0.00088242	0.0023466
Lateral-plate-mesoderm+Intermediate-mesoderm	Wnt2	0.99581	6.714e-09	5.0587e-08
Neural-crest+Surface-ectoderm	Cdh1	0.75385	0.00057645	0.036134
Neural-crest+Surface-ectoderm	Cldn4	0.92362	6.177e-05	0.0064533
Neural-crest+Surface-ectoderm	Irx3	0.92542	0.00044808	0.035109
Neural-crest+Surface-ectoderm	Krt18	1.0428	1.0668e-05	0.0016718
Presomitic-mesoderm+Dermomyotome	Aldh1a2	1.2495	1.5764e-05	0.00098436
Presomitic-mesoderm+Dermomyotome	Cer1	1.2468	2.2538e-05	0.0010053
Presomitic-mesoderm+Dermomyotome	Col26a1	0.96443	0.00038625	0.015074
Spinal-cord+Forebrain-Midbrain-Hindbrain	Akr1c19	0.51772	0.00083698	0.00087424
Spinal-cord+Forebrain-Midbrain-Hindbrain	Axin2	0.4576	0.0090091	0.0067996
Spinal-cord+Forebrain-Midbrain-Hindbrain	Cntfr	0.88263	1.1512e-07	4.8099e-07
Spinal-cord+Forebrain-Midbrain-Hindbrain	Col4a1	0.60918	0.00082659	0.00087116
Spinal-cord+Forebrain-Midbrain-Hindbrain	Dll3	1.0744	7.3505e-08	3.4396e-07
Spinal-cord+Forebrain-Midbrain-Hindbrain	Eed	0.59995	0.00028375	0.00036478
Spinal-cord+Forebrain-Midbrain-Hindbrain	Efna5	0.5254	0.0047742	0.0040472
Spinal-cord+Forebrain-Midbrain-Hindbrain	Fgfr3	1.3266	3.2374e-13	5.4104e-12
Spinal-cord+Forebrain-Midbrain-Hindbrain	Fzd2	0.54071	0.0020069	0.0019244
Spinal-cord+Forebrain-Midbrain-Hindbrain	Hoxb5	0.76577	2.7638e-05	5.215e-05
Spinal-cord+Forebrain-Midbrain-Hindbrain	Hoxb6	0.62255	0.00053743	0.0006104
Spinal-cord+Forebrain-Midbrain-Hindbrain	Kmt2b	0.87373	2.0594e-06	5.876e-06
Spinal-cord+Forebrain-Midbrain-Hindbrain	Lfng	1.155	6.6179e-10	5.53e-09
Spinal-cord+Forebrain-Midbrain-Hindbrain	Marcks	1.7571	1.1437e-20	6.69e-19
Spinal-cord+Forebrain-Midbrain-Hindbrain	Meis2	0.50508	0.0039384	0.0034129
Spinal-cord+Forebrain-Midbrain-Hindbrain	Nr2f1	1.163	2.5009e-13	4.8761e-12
Spinal-cord+Forebrain-Midbrain-Hindbrain	Pcgf2	0.88099	9.3319e-07	3.1191e-06
Spinal-cord+Forebrain-Midbrain-Hindbrain	Pcgf3	0.69758	6.9354e-05	0.00011591
Spinal-cord+Forebrain-Midbrain-Hindbrain	Setd2	0.73483	3.8867e-05	6.8892e-05
Spinal-cord+Forebrain-Midbrain-Hindbrain	Sfrp1	1.0309	1.0403e-09	8.1135e-09
Spinal-cord+Forebrain-Midbrain-Hindbrain	Sfrp2	0.74992	2.1286e-05	4.2206e-05
Spinal-cord+Forebrain-Midbrain-Hindbrain	Sox4	0.85913	4.2469e-06	1.08e-05
Spinal-cord+Forebrain-Midbrain-Hindbrain	Tead2	0.79958	5.9325e-08	2.8917e-07
Splanchnic-mesoderm+Cardiomyocytes	Aplnr	1.1703	0.0042876	0.031551
Splanchnic-mesoderm+Cardiomyocytes	Atp1b1	0.93407	0.0026506	0.021334
Splanchnic-mesoderm+Cardiomyocytes	Bmp4	1.8167	1.3744e-05	0.00019667
Splanchnic-mesoderm+Cardiomyocytes	Bmp7	1.5152	8.8113e-05	0.0010807
Splanchnic-mesoderm+Cardiomyocytes	Clic6	0.95395	0.0054279	0.037784
Splanchnic-mesoderm+Cardiomyocytes	Cxcl12	1.6084	1.265e-05	0.00019165
Splanchnic-mesoderm+Cardiomyocytes	Dusp6	1.5439	6.3891e-06	0.0001097
Splanchnic-mesoderm+Cardiomyocytes	Gata5	1.5007	1.3835e-06	3.2394e-05
Splanchnic-mesoderm+Cardiomyocytes	Gata6	1.5091	7.3298e-10	3.1464e-08
Splanchnic-mesoderm+Cardiomyocytes	Hand2	2.086	2.8052e-08	8.0276e-07
Splanchnic-mesoderm+Cardiomyocytes	Hapln1	2.391	3.9269e-11	2.5285e-09
Splanchnic-mesoderm+Cardiomyocytes	Irx1	1.15	0.00067174	0.0064078
Splanchnic-mesoderm+Cardiomyocytes	Irx3	2.2087	4.9962e-11	2.5736e-09
Splanchnic-mesoderm+Cardiomyocytes	Irx5	1.2838	0.00076907	0.0070743
Splanchnic-mesoderm+Cardiomyocytes	Isl1	1.2548	0.0005414	0.0053631
Splanchnic-mesoderm+Cardiomyocytes	Mkrn1	0.92771	0.0033664	0.025501
Splanchnic-mesoderm+Cardiomyocytes	Nebl	0.88935	0.0075167	0.049641
Splanchnic-mesoderm+Cardiomyocytes	Pdgfra	1.4877	1.3024e-08	4.193e-07
Splanchnic-mesoderm+Cardiomyocytes	Per2	1.0007	0.0025437	0.021134
Splanchnic-mesoderm+Cardiomyocytes	Popdc2	2.864	3.5163e-19	9.0564e-17
Splanchnic-mesoderm+Cardiomyocytes	Prrx2	1.1567	0.0017097	0.014678
Splanchnic-mesoderm+Cardiomyocytes	Smarcd3	1.5205	4.6145e-06	8.4893e-05
Splanchnic-mesoderm+Cardiomyocytes	Tagln	1.5105	0.00051432	0.0055195
Splanchnic-mesoderm+Cardiomyocytes	Tbx1	1.4757	0.00052965	0.0054566
Splanchnic-mesoderm+Cardiomyocytes	Tmem108	0.92857	0.0013527	0.012014
Splanchnic-mesoderm+Cardiomyocytes	Ttn	2.2451	2.7316e-06	5.8629e-05
Splanchnic-mesoderm+Cardiomyocytes	Wnt5a	1.523	9.1406e-07	2.3542e-05
Splanchnic-mesoderm+Gut-tube	Akr1c19	1.4649	2.8385e-09	3.319e-07
Splanchnic-mesoderm+Gut-tube	Alas2	0.53601	0.006075	0.037386
Splanchnic-mesoderm+Gut-tube	Aldh1a2	0.54555	0.00094327	0.0095907
Splanchnic-mesoderm+Gut-tube	Aldh2	0.97647	6.8406e-05	0.0013331
Splanchnic-mesoderm+Gut-tube	Bid	0.82746	8.9443e-05	0.001609
Splanchnic-mesoderm+Gut-tube	Cldn4	0.57603	0.0087777	0.047737
Splanchnic-mesoderm+Gut-tube	Clic6	0.67343	0.0042363	0.029137
Splanchnic-mesoderm+Gut-tube	Cxcl12	1.3246	7.3566e-07	4.3009e-05
Splanchnic-mesoderm+Gut-tube	Dnmt3b	0.82429	0.0023412	0.01825
Splanchnic-mesoderm+Gut-tube	Ets1	0.92109	0.00070804	0.0082789
Splanchnic-mesoderm+Gut-tube	Etv4	0.5853	0.0052455	0.034075
Splanchnic-mesoderm+Gut-tube	Ezh1	0.79308	0.00078315	0.0083247
Splanchnic-mesoderm+Gut-tube	Foxa1	1.2303	3.7256e-06	0.00010891
Splanchnic-mesoderm+Gut-tube	Foxa2	1.07	1.139e-05	0.00029596
Splanchnic-mesoderm+Gut-tube	Foxh1	0.55398	0.0056098	0.035456
Splanchnic-mesoderm+Gut-tube	Gfi1	0.55692	0.005034	0.033635
Splanchnic-mesoderm+Gut-tube	Gypc	0.60598	0.0074093	0.043317
Splanchnic-mesoderm+Gut-tube	Hoxa1	1.0585	0.00010221	0.0017073
Splanchnic-mesoderm+Gut-tube	Irx1	0.83414	0.00034625	0.004763
Splanchnic-mesoderm+Gut-tube	Irx3	1.8923	1.4479e-09	3.3858e-07
Splanchnic-mesoderm+Gut-tube	Irx5	0.81812	0.00097533	0.0095035
Splanchnic-mesoderm+Gut-tube	Itga3	0.68263	0.0063017	0.037787
Splanchnic-mesoderm+Gut-tube	Krt18	0.88377	0.0001439	0.0022434
Splanchnic-mesoderm+Gut-tube	Ldhb	0.61289	0.0089947	0.047805
Splanchnic-mesoderm+Gut-tube	Myh9	0.8777	7.9047e-08	6.1618e-06
Splanchnic-mesoderm+Gut-tube	Nepn	0.59803	0.001866	0.015585
Splanchnic-mesoderm+Gut-tube	Osr1	0.93998	2.927e-06	9.7784e-05
Splanchnic-mesoderm+Gut-tube	Prrx1	0.64162	0.0020632	0.016638
Splanchnic-mesoderm+Gut-tube	Prrx2	0.7895	0.00077862	0.0086706
Splanchnic-mesoderm+Gut-tube	Setd1b	0.68907	0.0034886	0.025494
Splanchnic-mesoderm+Gut-tube	Shh	0.80963	0.00028801	0.0042095
Splanchnic-mesoderm+Gut-tube	Sox2	0.7037	0.0016923	0.015221
Splanchnic-mesoderm+Gut-tube	Sox4	0.66631	3.0805e-05	0.00065489
Splanchnic-mesoderm+Gut-tube	Tbx1	1.3232	1.0719e-06	4.1778e-05
Splanchnic-mesoderm+Gut-tube	Tbx5	0.82469	0.0030159	0.022751
Splanchnic-mesoderm+Gut-tube	Tcf7l1	0.63106	0.0039017	0.027649
Splanchnic-mesoderm+Gut-tube	Tjp2	1.0023	2.9981e-05	0.00070111
Splanchnic-mesoderm+Gut-tube	Wnt3	0.65412	0.0015275	0.014288
Splanchnic-mesoderm+Gut-tube	Wnt5a	0.79594	0.00044463	0.0057766
Surface-ectoderm+Mixed-mesenchymal-mesoderm	Ahnak	1.8915	4.9716e-06	0.00074984
Surface-ectoderm+Mixed-mesenchymal-mesoderm	Col1a1	1.5966	0.00024154	0.014572
Surface-ectoderm+Mixed-mesenchymal-mesoderm	Hand1	2.2207	3.7278e-06	0.0011245
Surface-ectoderm+Mixed-mesenchymal-mesoderm	Hand2	1.5498	0.00012311	0.0092841
Surface-ectoderm+Mixed-mesenchymal-mesoderm	Popdc2	1.3353	0.00041098	0.020662
Surface-ectoderm+Mixed-mesenchymal-mesoderm	Prrx2	1.021	0.0013876	0.038053
Surface-ectoderm+Mixed-mesenchymal-mesoderm	Smoc2	1.1704	0.0020103	0.035671
Surface-ectoderm+Mixed-mesenchymal-mesoderm	Tfap2a	0.93662	0.001545	0.03585
Surface-ectoderm+Mixed-mesenchymal-mesoderm	Tgm1	0.937	0.0022175	0.035206
Surface-ectoderm+Neural-crest	Nr2f1	1.3944	1.6201e-06	0.00022888
Surface-ectoderm+Neural-crest	Prrx1	0.8044	0.001608	0.041304
Surface-ectoderm+Neural-crest	Prrx2	0.81931	0.0013976	0.039489
Surface-ectoderm+Neural-crest	Snai1	1.0989	6.7206e-05	0.0047472
Surface-ectoderm+Neural-crest	Tfap2b	1.0485	0.00048653	0.019638

## Sheet: EV1B_seqFISH_down
Centered cell type/neighboring cell type	Down-regulated_gene	Homotypic1_logRatio	Homotypic1_pValue	Homotypic1_fdr
Cardiomyocytes+Endothelium	Ahnak	-1.0695	7.4707e-06	0.0010773
Cardiomyocytes+Endothelium	Bmp4	-0.83081	0.0013849	0.023496
Cardiomyocytes+Endothelium	Dlk1	-0.87429	0.00061071	0.014678
Cardiomyocytes+Endothelium	Fzd2	-0.79785	0.00052737	0.01521
Cardiomyocytes+Endothelium	Hand2	-0.73097	0.00099594	0.017953
Cardiomyocytes+Endothelium	Isl1	-0.63739	0.00040198	0.014492
Cardiomyocytes+Endothelium	Itga3	-0.93565	0.00028818	0.011874
Cardiomyocytes+Endothelium	Krt18	-0.99548	1.8502e-05	0.0010672
Cardiomyocytes+Endothelium	Mnt	-0.71648	0.001528	0.023194
Cardiomyocytes+Endothelium	Shisa2	-1.1706	1.8964e-06	0.00054695
Cardiomyocytes+Mixed-mesenchymal-mesoderm	Bambi	-0.99209	0.00068056	0.020091
Cardiomyocytes+Mixed-mesenchymal-mesoderm	Bcl2	-0.74418	0.00049577	0.016262
Cardiomyocytes+Mixed-mesenchymal-mesoderm	Bmp7	-0.96557	0.0022576	0.047604
Cardiomyocytes+Mixed-mesenchymal-mesoderm	Hsf1	-0.89094	0.00027804	0.02052
Cardiomyocytes+Mixed-mesenchymal-mesoderm	Jarid2	-0.92957	0.0009171	0.020826
Cardiomyocytes+Mixed-mesenchymal-mesoderm	Kmt2b	-1.004	0.00045623	0.016836
Cardiomyocytes+Mixed-mesenchymal-mesoderm	Pcdh19	-0.40719	0.00043247	0.018238
Cardiomyocytes+Mixed-mesenchymal-mesoderm	Prrx2	-1.0259	0.00028016	0.016541
Cardiomyocytes+Mixed-mesenchymal-mesoderm	Sfrp2	-0.53095	0.00080589	0.019826
Cardiomyocytes+Mixed-mesenchymal-mesoderm	Tead2	-0.98597	0.00073007	0.019593
Cardiomyocytes+Splanchnic-mesoderm	Atp1b1	-1.5188	0.00069136	0.010426
Cardiomyocytes+Splanchnic-mesoderm	Fezf1	-0.63928	0.00038215	0.0068434
Cardiomyocytes+Splanchnic-mesoderm	Fli1	-0.43661	0.00010671	0.0033973
Cardiomyocytes+Splanchnic-mesoderm	Gata3	-0.45797	0.0053699	0.041584
Cardiomyocytes+Splanchnic-mesoderm	Gypa	-0.5061	9.2303e-06	0.00037782
Cardiomyocytes+Splanchnic-mesoderm	Hoxb8	-0.49177	0.0039188	0.033025
Cardiomyocytes+Splanchnic-mesoderm	Irx2	-0.90235	3.6977e-06	0.00017658
Cardiomyocytes+Splanchnic-mesoderm	Lhx1	-0.96623	0.00012453	0.0032436
Cardiomyocytes+Splanchnic-mesoderm	Lhx2	-0.58195	0.0018583	0.021298
Cardiomyocytes+Splanchnic-mesoderm	Wnt11	-1.0474	0.00015905	0.0035055
Cardiomyocytes+Splanchnic-mesoderm	Wnt3a	-0.64445	0.00077672	0.011127
Cranial-mesoderm+Gut-tube	Morc4	-0.8168	0.0004418	0.027701
Cranial-mesoderm+Gut-tube	Rhoj	-1.2565	0.0012471	0.048873
Dermomyotome+Presomitic-mesoderm	Arhgdib	-1.8602	0.00058006	0.015
Dermomyotome+Presomitic-mesoderm	Col1a2	-2.8606	6.2195e-06	0.0017691
Dermomyotome+Presomitic-mesoderm	F2r	-1.7568	0.0024687	0.036959
Dermomyotome+Presomitic-mesoderm	Fst	-1.7676	0.0032831	0.044469
Dermomyotome+Presomitic-mesoderm	Gdf3	-2.1301	0.00011127	0.0079129
Dermomyotome+Presomitic-mesoderm	Hand2	-1.9869	0.0003442	0.012238
Dermomyotome+Presomitic-mesoderm	Hcn4	-1.3843	0.0027769	0.039493
Dermomyotome+Presomitic-mesoderm	Hoxb5	-1.656	0.0013471	0.025545
Dermomyotome+Presomitic-mesoderm	Mpl	-2.1314	0.00042808	0.012177
Dermomyotome+Presomitic-mesoderm	Usp28	-2.5872	1.8239e-05	0.002594
Forebrain-Midbrain-Hindbrain+Cranial-mesoderm	Bambi	-0.55099	0.0009412	0.0066401
Forebrain-Midbrain-Hindbrain+Cranial-mesoderm	Cdh2	-0.99093	0.00022367	0.0023012
Forebrain-Midbrain-Hindbrain+Cranial-mesoderm	Cntfr	-1.1514	0.00015806	0.0017741
Forebrain-Midbrain-Hindbrain+Cranial-mesoderm	Dlk1	-1.3221	2.4033e-09	8.4775e-08
Forebrain-Midbrain-Hindbrain+Cranial-mesoderm	Dll1	-1.029	0.0008322	0.0064214
Forebrain-Midbrain-Hindbrain+Cranial-mesoderm	Eomes	-0.62545	1.4546e-05	0.00023944
Forebrain-Midbrain-Hindbrain+Cranial-mesoderm	Fezf1	-1.171	8.6361e-07	1.6403e-05
Forebrain-Midbrain-Hindbrain+Cranial-mesoderm	Fgf15	-0.84011	1.7372e-05	0.00026809
Forebrain-Midbrain-Hindbrain+Cranial-mesoderm	Fgfr2	-1.5559	9.8096e-08	2.202e-06
Forebrain-Midbrain-Hindbrain+Cranial-mesoderm	Fzd2	-0.99987	0.00045477	0.0040105
Forebrain-Midbrain-Hindbrain+Cranial-mesoderm	Irx2	-0.54961	0.0041735	0.024536
Forebrain-Midbrain-Hindbrain+Cranial-mesoderm	Irx3	-1.6766	2.1093e-11	1.0417e-09
Forebrain-Midbrain-Hindbrain+Cranial-mesoderm	Irx5	-0.69337	0.00019881	0.0021343
Forebrain-Midbrain-Hindbrain+Cranial-mesoderm	Kcng1	-0.63044	0.0062044	0.034044
Forebrain-Midbrain-Hindbrain+Cranial-mesoderm	Lefty2	-0.45111	3.7218e-06	6.5643e-05
Forebrain-Midbrain-Hindbrain+Cranial-mesoderm	Lhx2	-0.7492	0.0031382	0.019372
Forebrain-Midbrain-Hindbrain+Cranial-mesoderm	Myb	-0.568	4.0273e-05	0.00058495
Forebrain-Midbrain-Hindbrain+Cranial-mesoderm	Nid1	-0.49014	0.0015017	0.010022
Forebrain-Midbrain-Hindbrain+Cranial-mesoderm	Nr2f1	-0.99078	0.00023502	0.002232
Forebrain-Midbrain-Hindbrain+Cranial-mesoderm	Otx2	-1.2589	0.00022836	0.0022555
Forebrain-Midbrain-Hindbrain+Cranial-mesoderm	Pou3f1	-1.0981	0.00059092	0.0050313
Forebrain-Midbrain-Hindbrain+Cranial-mesoderm	Ptn	-1.1842	8.2036e-05	0.0010128
Forebrain-Midbrain-Hindbrain+Cranial-mesoderm	Sfrp1	-1.3134	7.5021e-05	0.00097495
Forebrain-Midbrain-Hindbrain+Cranial-mesoderm	Sfrp2	-2.1252	2.9068e-12	1.7944e-10
Forebrain-Midbrain-Hindbrain+Cranial-mesoderm	Thbs1	-1.9929	2.499e-14	2.0569e-12
Forebrain-Midbrain-Hindbrain+Cranial-mesoderm	Tinagl1	-0.44774	0.00089905	0.0065292
Forebrain-Midbrain-Hindbrain+Definitive-endoderm	Afp	-0.40017	0.0039118	0.016185
Forebrain-Midbrain-Hindbrain+Definitive-endoderm	Cavin3	-0.46122	0.0010644	0.0061451
Forebrain-Midbrain-Hindbrain+Definitive-endoderm	Cd8a	-0.40433	2.2736e-05	0.00019462
Forebrain-Midbrain-Hindbrain+Definitive-endoderm	Coro1a	-0.538	0.00076884	0.0045444
Forebrain-Midbrain-Hindbrain+Definitive-endoderm	Dlk1	-1.4588	1.5164e-10	2.6889e-09
Forebrain-Midbrain-Hindbrain+Definitive-endoderm	Dll1	-1.052	0.00015074	0.0010692
Forebrain-Midbrain-Hindbrain+Definitive-endoderm	Eomes	-0.55072	0.001891	0.0095803
Forebrain-Midbrain-Hindbrain+Definitive-endoderm	Fezf1	-1.4399	5.9062e-11	1.2219e-09
Forebrain-Midbrain-Hindbrain+Definitive-endoderm	Fgf15	-0.94337	7.6072e-07	7.8687e-06
Forebrain-Midbrain-Hindbrain+Definitive-endoderm	Fgfr3	-1.047	0.004339	0.017373
Forebrain-Midbrain-Hindbrain+Definitive-endoderm	Hoxa10	-0.49135	1.2749e-07	1.5824e-06
Forebrain-Midbrain-Hindbrain+Definitive-endoderm	Irx5	-0.56203	0.0081825	0.02861
Forebrain-Midbrain-Hindbrain+Definitive-endoderm	Kcng1	-1.0524	2.7355e-07	3.0868e-06
Forebrain-Midbrain-Hindbrain+Definitive-endoderm	Lfng	-0.98684	0.004627	0.017671
Forebrain-Midbrain-Hindbrain+Definitive-endoderm	Lhx2	-1.1799	5.388e-08	7.431e-07
Forebrain-Midbrain-Hindbrain+Definitive-endoderm	Meis2	-0.95912	0.0065427	0.023886
Forebrain-Midbrain-Hindbrain+Definitive-endoderm	Myb	-0.6177	8.6012e-05	0.00068878
Forebrain-Midbrain-Hindbrain+Definitive-endoderm	Nefl	-0.63237	0.0018124	0.0093737
Forebrain-Midbrain-Hindbrain+Definitive-endoderm	Nfe2	-0.47886	1.1463e-60	2.8456e-58
Forebrain-Midbrain-Hindbrain+Definitive-endoderm	Nr2f1	-1.9862	2.0432e-11	4.6112e-10
Forebrain-Midbrain-Hindbrain+Definitive-endoderm	Otx2	-1.3251	0.00040787	0.0027366
Forebrain-Midbrain-Hindbrain+Definitive-endoderm	Pax6	-0.77397	1.8575e-06	1.8444e-05
Forebrain-Midbrain-Hindbrain+Definitive-endoderm	Perp	-0.46617	0.0016021	0.0088383
Forebrain-Midbrain-Hindbrain+Definitive-endoderm	Pou3f1	-1.7135	2.2477e-09	3.7199e-08
Forebrain-Midbrain-Hindbrain+Definitive-endoderm	Ptn	-1.1428	0.00053099	0.0034689
Forebrain-Midbrain-Hindbrain+Definitive-endoderm	Rgl1	-0.75825	0.0019723	0.0094156
Forebrain-Midbrain-Hindbrain+Definitive-endoderm	Sfrp1	-1.8159	5.4335e-07	5.8646e-06
Forebrain-Midbrain-Hindbrain+Definitive-endoderm	Sfrp2	-1.3281	0.00025019	0.0017252
Forebrain-Midbrain-Hindbrain+Definitive-endoderm	Six3	-0.85516	4.2253e-05	0.00034965
Forebrain-Midbrain-Hindbrain+Definitive-endoderm	Sord	-0.69914	0.00057751	0.003676
Forebrain-Midbrain-Hindbrain+Definitive-endoderm	Tfap2c	-0.46237	2.4102e-56	2.9917e-54
Forebrain-Midbrain-Hindbrain+Definitive-endoderm	Thbs1	-1.5663	2.1237e-07	2.5106e-06
Forebrain-Midbrain-Hindbrain+Definitive-endoderm	Tinagl1	-0.46064	0.0019011	0.0092541
Forebrain-Midbrain-Hindbrain+Neural-crest	Cdh2	-1.1075	0.00042937	0.010279
Forebrain-Midbrain-Hindbrain+Neural-crest	En1	-0.80113	0.00090336	0.018742
Forebrain-Midbrain-Hindbrain+Neural-crest	Fst	-0.92053	4.0945e-05	0.0018204
Forebrain-Midbrain-Hindbrain+Neural-crest	Hcn4	-0.53248	1.0977e-05	0.00068322
Forebrain-Midbrain-Hindbrain+Neural-crest	Hes3	-0.52541	0.00023879	0.0074313
Forebrain-Midbrain-Hindbrain+Neural-crest	Hoxa1	-0.55357	2.3456e-69	7.2999e-67
Forebrain-Midbrain-Hindbrain+Neural-crest	Hoxb1	-0.61646	3.6543e-05	0.0018955
Forebrain-Midbrain-Hindbrain+Neural-crest	Lfng	-1.2345	0.00092182	0.01793
Forebrain-Midbrain-Hindbrain+Neural-crest	Nr2f1	-1.4174	0.00080206	0.017829
Forebrain-Midbrain-Hindbrain+Neural-crest	Rab27b	-0.41509	3.4038e-52	3.531e-50
Forebrain-Midbrain-Hindbrain+Neural-crest	Tbx1	-0.48515	7.9847e-59	1.2425e-56
Forebrain-Midbrain-Hindbrain+Spinal-cord	Bambi	-0.40394	0.00012417	0.0011078
Forebrain-Midbrain-Hindbrain+Spinal-cord	Cdh2	-0.42265	0.0089626	0.030653
Forebrain-Midbrain-Hindbrain+Spinal-cord	Dlk1	-0.52128	0.0017538	0.0087776
Forebrain-Midbrain-Hindbrain+Spinal-cord	Dnmt3b	-0.61004	1.2738e-05	0.00017426
Forebrain-Midbrain-Hindbrain+Spinal-cord	Dusp6	-0.43684	0.00094221	0.0053708
Forebrain-Midbrain-Hindbrain+Spinal-cord	Eed	-0.59964	0.00011006	0.0010266
Forebrain-Midbrain-Hindbrain+Spinal-cord	En1	-0.62914	2.6297e-07	5.3962e-06
Forebrain-Midbrain-Hindbrain+Spinal-cord	Fezf1	-0.99315	7.6321e-13	5.2205e-11
Forebrain-Midbrain-Hindbrain+Spinal-cord	Hoxa10	-0.41384	1.3376e-11	4.5748e-10
Forebrain-Midbrain-Hindbrain+Spinal-cord	Icam2	-0.42147	0.00048232	0.0035348
Forebrain-Midbrain-Hindbrain+Spinal-cord	Irx2	-0.42554	0.00015942	0.0013085
Forebrain-Midbrain-Hindbrain+Spinal-cord	Kcng1	-0.4572	0.00064115	0.0043856
Forebrain-Midbrain-Hindbrain+Spinal-cord	Lef1	-0.51133	0.0020793	0.0096972
Forebrain-Midbrain-Hindbrain+Spinal-cord	Lhx2	-1.225	9.3802e-31	1.9249e-28
Forebrain-Midbrain-Hindbrain+Spinal-cord	Myh9	-0.4202	0.0095686	0.031167
Forebrain-Midbrain-Hindbrain+Spinal-cord	Otx2	-1.2325	8.2905e-12	3.4025e-10
Forebrain-Midbrain-Hindbrain+Spinal-cord	Ovol2	-0.42616	1.8963e-05	0.0002289
Forebrain-Midbrain-Hindbrain+Spinal-cord	Ptn	-0.98825	5.7307e-08	1.3066e-06
Forebrain-Midbrain-Hindbrain+Spinal-cord	Shh	-0.47044	0.00065923	0.0043638
Forebrain-Midbrain-Hindbrain+Spinal-cord	Shisa2	-0.69565	1.7155e-05	0.00022002
Forebrain-Midbrain-Hindbrain+Spinal-cord	Six3	-0.8811	6.2192e-16	6.381e-14
Forebrain-Midbrain-Hindbrain+Spinal-cord	Tet1	-0.48543	3.8796e-05	0.00044229
Forebrain-Midbrain-Hindbrain+Spinal-cord	Thbs1	-0.5628	0.0011687	0.0063112
Forebrain-Midbrain-Hindbrain+Spinal-cord	Wdr5	-0.44649	0.0041649	0.017093
Forebrain-Midbrain-Hindbrain+Spinal-cord	Wnt5b	-0.88825	5.717e-12	2.9329e-10
Gut-tube+Cranial-mesoderm	Aldh1a2	-0.40972	0.0074678	0.023457
Gut-tube+Cranial-mesoderm	Aqp3	-0.7773	3.4039e-07	4.6542e-06
Gut-tube+Cranial-mesoderm	Bambi	-1.746	9.8417e-13	3.268e-11
Gut-tube+Cranial-mesoderm	Bin2	-0.46387	0.0016477	0.0067193
Gut-tube+Cranial-mesoderm	Bmp4	-1.0382	2.2322e-05	0.00021619
Gut-tube+Cranial-mesoderm	Cdx1	-0.41928	0.005843	0.019402
Gut-tube+Cranial-mesoderm	Cdx2	-1.7635	5.8149e-33	1.3516e-30
Gut-tube+Cranial-mesoderm	Cpm	-2.0321	1.436e-13	6.6758e-12
Gut-tube+Cranial-mesoderm	Cpn1	-1.0938	0.00012251	0.00079102
Gut-tube+Cranial-mesoderm	Dlk1	-0.78017	0.0012637	0.0057596
Gut-tube+Cranial-mesoderm	Dll1	-0.46839	0.0010886	0.0050609
Gut-tube+Cranial-mesoderm	Dnmt3l	-0.45144	0.00054376	0.0030094
Gut-tube+Cranial-mesoderm	Fgfr4	-0.98427	2.3087e-06	2.5555e-05
Gut-tube+Cranial-mesoderm	Folr1	-0.59521	0.00030136	0.0017512
Gut-tube+Cranial-mesoderm	Gata2	-0.54613	0.00094171	0.0045603
Gut-tube+Cranial-mesoderm	Gata3	-1.1196	6.4443e-05	0.00051653
Gut-tube+Cranial-mesoderm	Gata4	-0.62742	0.00028839	0.0017188
Gut-tube+Cranial-mesoderm	Gata6	-1.3968	2.0369e-08	3.3818e-07
Gut-tube+Cranial-mesoderm	Gjb3	-0.45293	0.00070297	0.0036311
Gut-tube+Cranial-mesoderm	Gjb5	-0.41383	0.0099235	0.028833
Gut-tube+Cranial-mesoderm	Hcn4	-0.4698	0.00010042	0.0007073
Gut-tube+Cranial-mesoderm	Hoxa9	-1.2489	1.4728e-12	4.2792e-11
Gut-tube+Cranial-mesoderm	Hoxb3	-1.0966	4.3661e-09	8.4572e-08
Gut-tube+Cranial-mesoderm	Hoxb4	-0.77375	8.156e-05	0.00063194
Gut-tube+Cranial-mesoderm	Hoxb5	-0.67492	0.0002351	0.0014769
Gut-tube+Cranial-mesoderm	Hoxb6	-0.57046	0.0016327	0.0067771
Gut-tube+Cranial-mesoderm	Hoxb8	-0.77128	4.1833e-05	0.00036014
Gut-tube+Cranial-mesoderm	Hoxb9	-1.4095	1.213e-21	7.0491e-20
Gut-tube+Cranial-mesoderm	Hoxc6	-0.85053	3.0708e-05	0.00028551
Gut-tube+Cranial-mesoderm	Hoxc8	-0.87768	2.3769e-06	2.5113e-05
Gut-tube+Cranial-mesoderm	Hoxc9	-0.62469	0.00035968	0.0020391
Gut-tube+Cranial-mesoderm	Hoxd4	-1.4254	9.7951e-12	2.2768e-10
Gut-tube+Cranial-mesoderm	Hoxd9	-0.73927	0.00023638	0.0014459
Gut-tube+Cranial-mesoderm	Icam2	-0.52276	0.002237	0.0086661
Gut-tube+Cranial-mesoderm	Isl1	-0.86814	0.0013626	0.0058651
Gut-tube+Cranial-mesoderm	Kitl	-0.91827	0.00010561	0.00072197
Gut-tube+Cranial-mesoderm	Krt18	-0.50682	0.0044378	0.015396
Gut-tube+Cranial-mesoderm	Ldhb	-0.77324	0.0042861	0.015095
Gut-tube+Cranial-mesoderm	Lef1	-1.1813	3.412e-05	0.00030503
Gut-tube+Cranial-mesoderm	Mpl	-0.46626	0.0077846	0.023809
Gut-tube+Cranial-mesoderm	Msx1	-0.55058	0.0045404	0.015295
Gut-tube+Cranial-mesoderm	Nanog	-0.42415	0.0034189	0.012417
Gut-tube+Cranial-mesoderm	Nepn	-0.55834	0.0010875	0.005159
Gut-tube+Cranial-mesoderm	Nkx2-3	-0.73326	8.3038e-05	0.00062263
Gut-tube+Cranial-mesoderm	Osr1	-0.84841	0.0037078	0.013259
Gut-tube+Cranial-mesoderm	Sox18	-0.55523	1.7679e-09	3.7358e-08
Gut-tube+Cranial-mesoderm	Tbx3	-1.8478	1.1315e-21	8.7666e-20
Gut-tube+Cranial-mesoderm	Tmem37	-0.4909	0.0028894	0.010661
Gut-tube+Endothelium	Cdh1	-0.69905	0.0016568	0.02359
Gut-tube+Endothelium	Col4a1	-1.3968	4.3505e-09	1.177e-06
Gut-tube+Endothelium	Fzd2	-0.81152	0.00012998	0.0035164
Gut-tube+Endothelium	Irx1	-0.67937	0.0002535	0.0057151
Gut-tube+Endothelium	Kcng1	-0.46857	0.00055634	0.010034
Gut-tube+Endothelium	Pdgfa	-0.6979	0.0035063	0.033878
Gut-tube+Endothelium	Smoc2	-0.78353	1.3562e-05	0.00052414
Gut-tube+Endothelium	Sox2	-1.138	9.0218e-07	8.1357e-05
Gut-tube+Endothelium	Sp5	-0.66651	0.0005679	0.0096022
Gut-tube+Endothelium	Tbx1	-0.63488	9.2911e-05	0.0027928
Gut-tube+Endothelium	Thbs1	-0.7553	1.1825e-05	0.00053316
Gut-tube+Neural-crest	Afp	-0.9013	1.3946e-09	5.6152e-08
Gut-tube+Neural-crest	Aqp3	-0.8349	9.7302e-05	0.0013059
Gut-tube+Neural-crest	Cdx2	-1.6924	8.5306e-13	1.0304e-10
Gut-tube+Neural-crest	Coro1a	-0.57096	7.0241e-26	1.6969e-23
Gut-tube+Neural-crest	Cpm	-1.41	0.00085889	0.0079804
Gut-tube+Neural-crest	Cpn1	-1.8951	2.2591e-06	3.8982e-05
Gut-tube+Neural-crest	Dll1	-0.62088	0.00011687	0.0014117
Gut-tube+Neural-crest	Dnmt3b	-1.2788	0.00070707	0.0068325
Gut-tube+Neural-crest	Folr1	-0.63863	0.0042002	0.028991
Gut-tube+Neural-crest	Foxa1	-2.2933	1.6296e-10	1.3122e-08
Gut-tube+Neural-crest	Foxa2	-1.1658	0.0021052	0.016952
Gut-tube+Neural-crest	Gata6	-1.7276	2.9775e-08	7.9923e-07
Gut-tube+Neural-crest	Hoxa9	-1.3401	1.2226e-08	4.2192e-07
Gut-tube+Neural-crest	Hoxb6	-0.79725	0.00010117	0.0012863
Gut-tube+Neural-crest	Hoxc6	-1.0204	0.00019805	0.0022783
Gut-tube+Neural-crest	Hoxc8	-0.80673	0.0042793	0.028716
Gut-tube+Neural-crest	Kmt2d	-1.0252	0.0028875	0.021138
Gut-tube+Neural-crest	Marcks	-1.3211	0.00070189	0.007065
Gut-tube+Neural-crest	Osr1	-1.415	0.00062846	0.0066009
Gut-tube+Neural-crest	Smoc2	-1.2076	1.23e-07	2.9714e-06
Gut-tube+Neural-crest	Tgm1	-0.43626	0.0050481	0.03296
Gut-tube+Splanchnic-mesoderm	Aplnr	-0.42409	0.0010595	0.005412
Gut-tube+Splanchnic-mesoderm	Aqp3	-0.91554	9.2238e-12	2.1203e-10
Gut-tube+Splanchnic-mesoderm	Bmp2	-0.43982	0.0093359	0.032031
Gut-tube+Splanchnic-mesoderm	Cdh1	-1.2555	1.0222e-06	1.0216e-05
Gut-tube+Splanchnic-mesoderm	Cdx2	-1.5934	1.9816e-18	2.2776e-16
Gut-tube+Splanchnic-mesoderm	Cdx4	-0.42432	0.0032453	0.014346
Gut-tube+Splanchnic-mesoderm	Cxcl12	-1.7418	1.9838e-12	5.7003e-11
Gut-tube+Splanchnic-mesoderm	Dkk1	-0.63271	1.8317e-06	1.6843e-05
Gut-tube+Splanchnic-mesoderm	Dusp6	-0.88821	0.0019609	0.0093909
Gut-tube+Splanchnic-mesoderm	Evx1	-0.46454	0.0072643	0.026506
Gut-tube+Splanchnic-mesoderm	Furin	-0.69829	0.0060911	0.022954
Gut-tube+Splanchnic-mesoderm	Gpc4	-0.781	7.7879e-05	0.00051149
Gut-tube+Splanchnic-mesoderm	Hoxa11	-0.52273	9.4109e-05	0.00060092
Gut-tube+Splanchnic-mesoderm	Hoxa7	-0.9113	1.7145e-08	2.3183e-07
Gut-tube+Splanchnic-mesoderm	Hoxa9	-1.3613	1.124e-17	8.6127e-16
Gut-tube+Splanchnic-mesoderm	Hoxb5	-0.55649	0.0042913	0.017615
Gut-tube+Splanchnic-mesoderm	Hoxb6	-0.64145	5.5507e-05	0.00038665
Gut-tube+Splanchnic-mesoderm	Hoxb8	-1.1189	5.4175e-17	3.1133e-15
Gut-tube+Splanchnic-mesoderm	Hoxb9	-1.3014	4.6907e-15	2.1565e-13
Gut-tube+Splanchnic-mesoderm	Hoxc6	-0.93102	1.6112e-06	1.5432e-05
Gut-tube+Splanchnic-mesoderm	Hoxc8	-1.06	7.6736e-10	1.47e-08
Gut-tube+Splanchnic-mesoderm	Hoxc9	-0.6731	7.2827e-05	0.00049239
Gut-tube+Splanchnic-mesoderm	Hoxd4	-1.6208	1.6038e-19	3.6867e-17
Gut-tube+Splanchnic-mesoderm	Hoxd9	-1.112	1.4033e-13	4.6084e-12
Gut-tube+Splanchnic-mesoderm	Kitl	-0.94555	4.0002e-05	0.00029663
Gut-tube+Splanchnic-mesoderm	Lypd6b	-0.60483	3.7487e-09	6.1552e-08
Gut-tube+Splanchnic-mesoderm	Notch1	-0.52149	0.00015444	0.00095948
Gut-tube+Splanchnic-mesoderm	Otx2	-0.6127	0.00081599	0.0043622
Gut-tube+Splanchnic-mesoderm	Perp	-0.50209	0.0058594	0.022829
Gut-tube+Splanchnic-mesoderm	Pitx1	-0.46566	0.0074178	0.026643
Gut-tube+Splanchnic-mesoderm	Pou5f1	-0.44225	1.2281e-08	1.7644e-07
Gut-tube+Splanchnic-mesoderm	Sall3	-0.50144	0.0050456	0.019997
Gut-tube+Splanchnic-mesoderm	Six3	-0.43703	2.2427e-06	1.9828e-05
Gut-tube+Splanchnic-mesoderm	Tagln	-0.77556	0.00040353	0.0023785
Gut-tube+Splanchnic-mesoderm	Wnt5a	-1.1831	1.3117e-07	1.5869e-06
Gut-tube+Splanchnic-mesoderm	Zfp57	-0.69974	0.0082353	0.028683
Lateral-plate-mesoderm+Endothelium	Pou5f1	-0.52003	1.2953e-06	0.00021991
Lateral-plate-mesoderm+Endothelium	Zic3	-0.50596	0.00046803	0.03973
Lateral-plate-mesoderm+Intermediate-mesoderm	Acvr1	-0.41503	0.0058157	0.010516
Lateral-plate-mesoderm+Intermediate-mesoderm	Akr1c19	-0.491	0.0032678	0.0064935
Lateral-plate-mesoderm+Intermediate-mesoderm	Aldh1a2	-0.44259	0.0060426	0.010819
Lateral-plate-mesoderm+Intermediate-mesoderm	Ash2l	-0.49326	0.0044811	0.0084407
Lateral-plate-mesoderm+Intermediate-mesoderm	Atp1b1	-0.54333	7.4268e-05	0.00023982
Lateral-plate-mesoderm+Intermediate-mesoderm	Bak1	-0.97016	2.8501e-08	1.9088e-07
Lateral-plate-mesoderm+Intermediate-mesoderm	Bambi	-1.2097	2.7046e-11	2.8769e-10
Lateral-plate-mesoderm+Intermediate-mesoderm	Bmp4	-0.69205	2.2167e-05	8.3508e-05
Lateral-plate-mesoderm+Intermediate-mesoderm	Cdh2	-0.54138	0.0017202	0.0038883
Lateral-plate-mesoderm+Intermediate-mesoderm	Cdx2	-1.0515	2.1621e-09	1.7771e-08
Lateral-plate-mesoderm+Intermediate-mesoderm	Cdx4	-0.80518	5.6304e-06	2.6106e-05
Lateral-plate-mesoderm+Intermediate-mesoderm	Cers4	-0.51956	0.0010801	0.002751
Lateral-plate-mesoderm+Intermediate-mesoderm	Cpm	-0.4991	0.0015145	0.0035568
Lateral-plate-mesoderm+Intermediate-mesoderm	Dnmt3a	-0.8755	4.1434e-07	2.4169e-06
Lateral-plate-mesoderm+Intermediate-mesoderm	Dusp6	-2.0687	3.8746e-27	3.5032e-25
Lateral-plate-mesoderm+Intermediate-mesoderm	Efna5	-0.52511	0.0021609	0.004597
Lateral-plate-mesoderm+Intermediate-mesoderm	Ep300	-0.70798	2.9016e-05	0.00010288
Lateral-plate-mesoderm+Intermediate-mesoderm	Ets1	-0.48035	0.0016611	0.0038021
Lateral-plate-mesoderm+Intermediate-mesoderm	Etv4	-0.71853	5.7608e-06	2.6043e-05
Lateral-plate-mesoderm+Intermediate-mesoderm	Evx1	-0.7608	2.3474e-05	8.4896e-05
Lateral-plate-mesoderm+Intermediate-mesoderm	Fgfr1	-0.65864	4.5615e-05	0.00015563
Lateral-plate-mesoderm+Intermediate-mesoderm	Foxf1	-1.9446	4.8059e-26	2.8968e-24
Lateral-plate-mesoderm+Intermediate-mesoderm	Fzd2	-0.60973	0.00011626	0.00036884
Lateral-plate-mesoderm+Intermediate-mesoderm	Gata3	-1.1444	7.353e-12	9.4973e-11
Lateral-plate-mesoderm+Intermediate-mesoderm	Hand2	-0.44812	0.0019365	0.0042189
Lateral-plate-mesoderm+Intermediate-mesoderm	Hoxa10	-1.2514	1.5255e-13	2.5077e-12
Lateral-plate-mesoderm+Intermediate-mesoderm	Hoxa11	-1.4741	3.3343e-17	1.0049e-15
Lateral-plate-mesoderm+Intermediate-mesoderm	Hoxa13	-0.93567	2.3902e-10	2.2748e-09
Lateral-plate-mesoderm+Intermediate-mesoderm	Hoxa9	-0.55157	0.0015606	0.003618
Lateral-plate-mesoderm+Intermediate-mesoderm	Hoxb6	-0.79546	2.5883e-06	1.3372e-05
Lateral-plate-mesoderm+Intermediate-mesoderm	Hoxc6	-0.81328	4.1904e-06	2.1049e-05
Lateral-plate-mesoderm+Intermediate-mesoderm	Hoxd4	-0.51261	0.00090583	0.0023739
Lateral-plate-mesoderm+Intermediate-mesoderm	Hoxd9	-0.5002	0.0039938	0.0076829
Lateral-plate-mesoderm+Intermediate-mesoderm	Hsf1	-0.53519	0.0021454	0.0046184
Lateral-plate-mesoderm+Intermediate-mesoderm	Igfbp3	-0.79917	5.9344e-07	3.1562e-06
Lateral-plate-mesoderm+Intermediate-mesoderm	Isl1	-1.5379	1.8358e-17	8.2993e-16
Lateral-plate-mesoderm+Intermediate-mesoderm	Itga3	-0.52437	0.0012039	0.0029823
Lateral-plate-mesoderm+Intermediate-mesoderm	Jarid2	-0.77696	8.493e-06	3.4128e-05
Lateral-plate-mesoderm+Intermediate-mesoderm	Krt18	-0.80651	5.9385e-06	2.6191e-05
Lateral-plate-mesoderm+Intermediate-mesoderm	Ldhb	-0.71365	7.4408e-06	3.058e-05
Lateral-plate-mesoderm+Intermediate-mesoderm	Lin28a	-0.67512	1.7264e-07	1.0765e-06
Lateral-plate-mesoderm+Intermediate-mesoderm	Lmo2	-0.48776	0.00043732	0.0012166
Lateral-plate-mesoderm+Intermediate-mesoderm	Marcks	-0.8053	7.4062e-06	3.1887e-05
Lateral-plate-mesoderm+Intermediate-mesoderm	Mcl1	-0.75401	1.5378e-05	6.0452e-05
Lateral-plate-mesoderm+Intermediate-mesoderm	Meis2	-1.2285	1.0644e-11	1.2832e-10
Lateral-plate-mesoderm+Intermediate-mesoderm	Myh9	-1.2694	5.6028e-14	1.0132e-12
Lateral-plate-mesoderm+Intermediate-mesoderm	Nid1	-0.69136	2.1874e-05	8.4158e-05
Lateral-plate-mesoderm+Intermediate-mesoderm	Nkx2-3	-0.74904	7.414e-06	3.1178e-05
Lateral-plate-mesoderm+Intermediate-mesoderm	Osr1	-0.91976	1.814e-07	1.0934e-06
Lateral-plate-mesoderm+Intermediate-mesoderm	Pcgf3	-0.53449	0.0017811	0.0039761
Lateral-plate-mesoderm+Intermediate-mesoderm	Pdgfra	-1.4901	1.5293e-15	3.4568e-14
Lateral-plate-mesoderm+Intermediate-mesoderm	Plvap	-1.4767	5.4217e-17	1.4006e-15
Lateral-plate-mesoderm+Intermediate-mesoderm	Prdm1	-0.99514	1.4231e-10	1.4297e-09
Lateral-plate-mesoderm+Intermediate-mesoderm	Setd1a	-0.99597	1.7501e-08	1.2172e-07
Lateral-plate-mesoderm+Intermediate-mesoderm	Snai1	-0.57942	0.0014529	0.0035503
Lateral-plate-mesoderm+Intermediate-mesoderm	Sox4	-1.3165	3.7784e-13	5.6938e-12
Lateral-plate-mesoderm+Intermediate-mesoderm	Spry4	-0.55229	0.0003993	0.0011282
Lateral-plate-mesoderm+Intermediate-mesoderm	Tbx3	-1.1138	1.0724e-09	9.234e-09
Lateral-plate-mesoderm+Intermediate-mesoderm	Tbx4	-1.0749	4.566e-09	3.5898e-08
Lateral-plate-mesoderm+Intermediate-mesoderm	Tead2	-1.5378	2.4069e-17	8.7049e-16
Lateral-plate-mesoderm+Intermediate-mesoderm	Tmem119	-0.76802	2.3415e-05	8.641e-05
Lateral-plate-mesoderm+Intermediate-mesoderm	Twist2	-0.75589	5.1246e-07	2.8959e-06
Lateral-plate-mesoderm+Intermediate-mesoderm	Wdr5	-0.63523	0.0003532	0.0010138
Lateral-plate-mesoderm+Intermediate-mesoderm	Wnt5a	-1.2182	3.6613e-12	5.0928e-11
Lateral-plate-mesoderm+Intermediate-mesoderm	Wnt5b	-0.51533	0.0029182	0.0059291
Lateral-plate-mesoderm+Intermediate-mesoderm	Zfp57	-0.55717	0.0014564	0.0035115
Neural-crest+Surface-ectoderm	Hand2	-1.2871	8.0333e-06	0.0025178
Presomitic-mesoderm+Dermomyotome	Dll1	-1.5313	3.4878e-07	5.4448e-05
Presomitic-mesoderm+Dermomyotome	Dll3	-1.0695	2.1892e-05	0.0011392
Presomitic-mesoderm+Dermomyotome	Hes7	-1.3536	4.4098e-07	4.5894e-05
Presomitic-mesoderm+Dermomyotome	Mesp2	-1.9676	1.404e-10	4.3836e-08
Presomitic-mesoderm+Dermomyotome	T	-1.2071	6.1995e-07	4.8391e-05
Spinal-cord+Forebrain-Midbrain-Hindbrain	Abcc4	-0.48646	0.00018485	0.00025744
Spinal-cord+Forebrain-Midbrain-Hindbrain	Acvr1	-0.88134	3.7684e-13	5.5105e-12
Spinal-cord+Forebrain-Midbrain-Hindbrain	Aldh1a2	-0.40829	0.00145	0.0014019
Spinal-cord+Forebrain-Midbrain-Hindbrain	Atp1b1	-0.66653	2.771e-08	1.5436e-07
Spinal-cord+Forebrain-Midbrain-Hindbrain	Bcl2	-0.43808	0.00032424	0.00040786
Spinal-cord+Forebrain-Midbrain-Hindbrain	Bin2	-0.65697	1.005e-10	1.3064e-09
Spinal-cord+Forebrain-Midbrain-Hindbrain	Ccng1	-0.72096	1.1162e-10	1.3057e-09
Spinal-cord+Forebrain-Midbrain-Hindbrain	Cdh1	-0.59018	1.2465e-09	8.5776e-09
Spinal-cord+Forebrain-Midbrain-Hindbrain	Cdx1	-0.75966	1.0552e-15	2.4689e-14
Spinal-cord+Forebrain-Midbrain-Hindbrain	Clic6	-0.4464	6.2024e-06	1.4227e-05
Spinal-cord+Forebrain-Midbrain-Hindbrain	Cxcl12	-0.47667	1.0763e-05	2.2893e-05
Spinal-cord+Forebrain-Midbrain-Hindbrain	Dnmt3b	-1.0074	2.66e-10	2.5932e-09
Spinal-cord+Forebrain-Midbrain-Hindbrain	Dusp6	-0.80255	3.5532e-07	1.3409e-06
Spinal-cord+Forebrain-Midbrain-Hindbrain	Elf5	-0.53097	1.608e-07	6.4866e-07
Spinal-cord+Forebrain-Midbrain-Hindbrain	Emcn	-0.67366	2.412e-09	1.5676e-08
Spinal-cord+Forebrain-Midbrain-Hindbrain	En1	-0.7284	8.5889e-08	3.8645e-07
Spinal-cord+Forebrain-Midbrain-Hindbrain	Eng	-0.4457	1.8458e-06	5.3983e-06
Spinal-cord+Forebrain-Midbrain-Hindbrain	Epor	-0.40445	0.00035557	0.00043786
Spinal-cord+Forebrain-Midbrain-Hindbrain	Erg	-0.40363	4.4304e-05	7.6219e-05
Spinal-cord+Forebrain-Midbrain-Hindbrain	Esam	-0.45957	1.3746e-05	2.8211e-05
Spinal-cord+Forebrain-Midbrain-Hindbrain	Fgf10	-0.44037	0.00010738	0.00016104
Spinal-cord+Forebrain-Midbrain-Hindbrain	Fgf17	-0.48919	3.527e-05	6.3477e-05
Spinal-cord+Forebrain-Midbrain-Hindbrain	Fgf3	-0.43519	0.00015667	0.00022627
Spinal-cord+Forebrain-Midbrain-Hindbrain	Fgf5	-0.4085	1.6958e-05	3.4204e-05
Spinal-cord+Forebrain-Midbrain-Hindbrain	Foxh1	-0.51922	9.6002e-06	2.0798e-05
Spinal-cord+Forebrain-Midbrain-Hindbrain	Gata4	-0.67085	2.2662e-08	1.3256e-07
Spinal-cord+Forebrain-Midbrain-Hindbrain	Gata6	-0.40758	8.0124e-05	0.0001284
Spinal-cord+Forebrain-Midbrain-Hindbrain	Gfi1b	-0.64179	5.3299e-10	4.7963e-09
Spinal-cord+Forebrain-Midbrain-Hindbrain	Gjb5	-0.45312	9.6921e-05	0.00014919
Spinal-cord+Forebrain-Midbrain-Hindbrain	Gng3	-0.45218	6.5701e-05	0.00011139
Spinal-cord+Forebrain-Midbrain-Hindbrain	Gpc4	-0.61186	6.0183e-07	2.1335e-06
Spinal-cord+Forebrain-Midbrain-Hindbrain	Gypa	-0.45464	0.00017397	0.0002452
Spinal-cord+Forebrain-Midbrain-Hindbrain	Hemgn	-0.59989	4.9793e-06	1.1888e-05
Spinal-cord+Forebrain-Midbrain-Hindbrain	Hes3	-0.73724	5.6829e-08	2.8905e-07
Spinal-cord+Forebrain-Midbrain-Hindbrain	Hes7	-0.41779	0.00047883	0.00056015
Spinal-cord+Forebrain-Midbrain-Hindbrain	Hoxa10	-0.40273	3.7215e-07	1.3605e-06
Spinal-cord+Forebrain-Midbrain-Hindbrain	Hoxb1	-0.86328	1.8398e-07	7.1743e-07
Spinal-cord+Forebrain-Midbrain-Hindbrain	Hoxb9	-2.8149	1.0014e-38	1.1715e-36
Spinal-cord+Forebrain-Midbrain-Hindbrain	Hoxc6	-1.162	2.1314e-17	8.3112e-16
Spinal-cord+Forebrain-Midbrain-Hindbrain	Hoxc8	-1.1239	1.7169e-16	5.0212e-15
Spinal-cord+Forebrain-Midbrain-Hindbrain	Hoxc9	-0.61835	5.7672e-06	1.3493e-05
Spinal-cord+Forebrain-Midbrain-Hindbrain	Igfbp3	-0.50822	9.4932e-05	0.00014807
Spinal-cord+Forebrain-Midbrain-Hindbrain	Ikzf1	-0.42181	0.00045744	0.00054054
Spinal-cord+Forebrain-Midbrain-Hindbrain	Itga3	-0.41872	0.00019162	0.00026373
Spinal-cord+Forebrain-Midbrain-Hindbrain	Kcng1	-0.55211	0.00020061	0.00027289
Spinal-cord+Forebrain-Midbrain-Hindbrain	Kdr	-0.43531	8.7491e-06	1.9312e-05
Spinal-cord+Forebrain-Midbrain-Hindbrain	Kitl	-0.51453	0.00033066	0.00041151
Spinal-cord+Forebrain-Midbrain-Hindbrain	Lef1	-0.8371	3.9237e-06	1.02e-05
Spinal-cord+Forebrain-Midbrain-Hindbrain	Lypd6b	-0.40606	9.9006e-05	0.00015042
Spinal-cord+Forebrain-Midbrain-Hindbrain	Mesp2	-0.55087	2.3109e-06	6.4368e-06
Spinal-cord+Forebrain-Midbrain-Hindbrain	Msx1	-0.57469	2.1738e-10	2.3119e-09
Spinal-cord+Forebrain-Midbrain-Hindbrain	Nebl	-0.43258	0.00023032	0.00029938
Spinal-cord+Forebrain-Midbrain-Hindbrain	Nfe2	-0.42342	2.2736e-05	4.433e-05
Spinal-cord+Forebrain-Midbrain-Hindbrain	Nrp1	-0.60121	2.6092e-05	5.0038e-05
Spinal-cord+Forebrain-Midbrain-Hindbrain	Osr1	-0.48291	2.7823e-06	7.5695e-06
Spinal-cord+Forebrain-Midbrain-Hindbrain	Pcdh19	-0.83865	1.0548e-09	7.7122e-09
Spinal-cord+Forebrain-Midbrain-Hindbrain	Perp	-0.56364	1.5608e-06	4.805e-06
Spinal-cord+Forebrain-Midbrain-Hindbrain	Piezo2	-0.65396	1.1188e-07	4.8475e-07
Spinal-cord+Forebrain-Midbrain-Hindbrain	Pitx1	-0.45216	0.000359	0.00043748
Spinal-cord+Forebrain-Midbrain-Hindbrain	Plac1	-0.44281	3.0844e-06	8.2006e-06
Spinal-cord+Forebrain-Midbrain-Hindbrain	Plp1	-0.73081	1.5861e-06	4.7576e-06
Spinal-cord+Forebrain-Midbrain-Hindbrain	Rgl1	-0.48732	0.0008451	0.0008749
Spinal-cord+Forebrain-Midbrain-Hindbrain	Rspo3	-0.42561	3.4691e-05	6.341e-05
Spinal-cord+Forebrain-Midbrain-Hindbrain	Runx1	-0.50925	1.2184e-06	3.9594e-06
Spinal-cord+Forebrain-Midbrain-Hindbrain	Smim1	-0.70005	4.0352e-09	2.4845e-08
Spinal-cord+Forebrain-Midbrain-Hindbrain	Snai1	-0.61937	6.578e-07	2.2633e-06
Spinal-cord+Forebrain-Midbrain-Hindbrain	Sox18	-0.41568	0.00030048	0.00038209
Spinal-cord+Forebrain-Midbrain-Hindbrain	Tagln	-0.51884	1.5289e-06	4.8339e-06
Spinal-cord+Forebrain-Midbrain-Hindbrain	Vamp5	-0.46035	4.5219e-06	1.1021e-05
Spinal-cord+Forebrain-Midbrain-Hindbrain	Vcam1	-0.537	1.1489e-05	2.4e-05
Spinal-cord+Forebrain-Midbrain-Hindbrain	Wnt3a	-0.53355	4.9308e-08	2.622e-07
Splanchnic-mesoderm+Cardiomyocytes	Aldh1a2	-1.5433	1.3952e-05	0.00018912
Splanchnic-mesoderm+Cardiomyocytes	Dlk1	-1.4783	0.00045937	0.005144
Splanchnic-mesoderm+Cardiomyocytes	Fgfr2	-1.0741	0.0051279	0.036687
Splanchnic-mesoderm+Cardiomyocytes	Hoxb1	-2.174	1.2871e-09	4.7357e-08
Splanchnic-mesoderm+Cardiomyocytes	Hoxb4	-1.6024	1.2566e-05	0.00020229
Splanchnic-mesoderm+Cardiomyocytes	Hoxb5	-1.2972	4.1961e-06	8.3133e-05
Splanchnic-mesoderm+Cardiomyocytes	Kcng1	-1.5944	8.3985e-05	0.0010816
Splanchnic-mesoderm+Cardiomyocytes	Nr2f1	-1.1317	0.000412	0.0048234
Splanchnic-mesoderm+Cardiomyocytes	Zic3	-0.46373	4.4808e-15	5.7703e-13
Splanchnic-mesoderm+Gut-tube	Cdh2	-0.69181	0.0080602	0.044879
Splanchnic-mesoderm+Gut-tube	Fgfr2	-1.0504	9.4172e-07	4.4045e-05
Splanchnic-mesoderm+Gut-tube	Gata4	-0.93962	0.0018117	0.015692
Splanchnic-mesoderm+Gut-tube	Sfrp1	-0.66519	0.0075646	0.043147
Surface-ectoderm+Mixed-mesenchymal-mesoderm	Dusp6	-1.2952	0.00089254	0.033655
Surface-ectoderm+Mixed-mesenchymal-mesoderm	F2rl2	-0.65639	8.972e-05	0.0090214
Surface-ectoderm+Mixed-mesenchymal-mesoderm	Gfi1	-0.71279	0.0018935	0.035698
Surface-ectoderm+Mixed-mesenchymal-mesoderm	Hoxb5	-0.60954	0.0015593	0.033597
Surface-ectoderm+Mixed-mesenchymal-mesoderm	Hsf1	-1.1543	0.0011002	0.033189
Surface-ectoderm+Mixed-mesenchymal-mesoderm	Osr1	-0.70426	0.00076088	0.032788
Surface-ectoderm+Mixed-mesenchymal-mesoderm	Pitx1	-1.57	0.00097836	0.032792
Surface-ectoderm+Mixed-mesenchymal-mesoderm	Postn	-1.1946	0.0018052	0.036303
Surface-ectoderm+Mixed-mesenchymal-mesoderm	Pou3f1	-0.76394	0.0014248	0.035817
Surface-ectoderm+Mixed-mesenchymal-mesoderm	Xist	-1.267	0.0021306	0.035705
Surface-ectoderm+Neural-crest	Acvr2a	-0.96273	0.00012006	0.0067847
Surface-ectoderm+Neural-crest	Cdh2	-0.86815	0.0017106	0.040276
Surface-ectoderm+Neural-crest	Cxcl12	-1.0668	0.00024651	0.011608
Surface-ectoderm+Neural-crest	Dlk1	-1.3499	3.5101e-05	0.0033059
Surface-ectoderm+Neural-crest	Fgf17	-1.217	1.6048e-06	0.00045343
Surface-ectoderm+Neural-crest	Pitx1	-1.1876	0.00061536	0.021734
Surface-ectoderm+Neural-crest	Six3	-1.0509	0.00063497	0.019934

## Sheet: EV1C_embryo_up
Heterotypic pair	Up-regulated_gene	Expression in scRNA-seq	Homotypic1_logRaito	Hmotypic1_pValue	Homotypic2_logRatio	Homotypic2_pValue	Artificial_logRatio	Artificial_fdr
CO+Sc	Sulf1	CO	0.53617	0.0091785	0.42489	0.0040106	0.46775	0.0026889
CTP+Sc	Otor	Sc	0.61525	0.00024382	0.43413	0.00018499	0.50176	0.00010118
DEL+PEL	Hba-a1	PEL	1.2001	0.0015925	0.45918	7.0126e-05	0.87152	2.8888e-16
DEL+PEL	Hbb-bs	PEL	0.50477	0.008049	0.99815	9.7849e-27	0.74239	6.3503e-26
DEL+PEL	Hbb-bt	PEL	0.45666	0.0037843	1.1599	7.5357e-22	0.79432	3.1048e-15
En+L	Bfsp1	En	0.50235	5.089e-06	0.54253	2.0864e-07	0.53257	2.5128e-06
En+L	Cd24a	En	1.3282	7.483e-16	0.89409	0.00023405	1.077	3.0148e-11
En+L	Crim1	L	1.4098	2.0239e-17	1.0498	1.1861e-05	1.2005	1.7928e-13
En+L	Cryab	En	0.83046	1.747e-10	0.61971	0.0003532	0.68955	4.7367e-07
En+L	Crygs	n/a	0.49303	7.1411e-07	0.42972	0.00021093	0.45507	3.0221e-05
En+L	Dkk3	En	1.0205	2.3987e-11	0.80188	6.846e-05	0.88402	6.7963e-09
En+L	Dst	En	0.47534	0.00051307	0.5258	0.00032101	0.51235	3.7134e-05
En+L	Ednrb	En	0.49304	5.7578e-05	0.44874	0.0023909	0.47627	0.00010489
En+L	Etl4	L	0.63996	1.8578e-07	0.6736	1.8792e-08	0.66155	2.6067e-07
En+L	Nhs	L	0.49065	4.0068e-05	0.43803	0.0016948	0.45342	0.00018915
En+L	Pla2g16	En	0.66281	9.4907e-08	0.4754	0.0049179	0.54979	9.1199e-06
En+L	Prox1	En	0.95448	9.037e-13	0.77434	2.071e-06	0.83276	2.377e-09
En+L	Rbm24	En	0.66736	9.4483e-07	0.54425	0.0016906	0.58698	6.1101e-06
En+L	Sfrp1	L	1.2617	1.6763e-12	0.75076	0.0024363	0.92547	2.8343e-09
En+L	Slc2a1	En	0.63456	9.6444e-06	0.53699	0.0031956	0.545	4.7075e-05
En+L	Tmem40	En	0.60235	1.7842e-08	0.53941	9.1258e-06	0.56139	9.7552e-07
En+L	Vit	En	0.47046	1.3545e-05	0.4399	0.00025139	0.45436	8.334e-05
Ept+L	Col14a1	Ept	0.45834	0.0031017	0.53229	0.00066133	0.477	0.0064847
L+PEL	Crygs	n/a	0.5126	0.00041996	0.57592	1.7055e-05	0.54413	0.00020594
LM+PEL	Cdkn1c	PEL	0.4502	0.00069251	0.51514	4.0869e-08	0.47113	9.3211e-25
Ml+L	Col9a1	Ml	0.6437	0.0014546	1.0571	1.3477e-07	0.8195	7.4233e-05
Ml+L	Vax2	Ml	0.47361	0.00277	0.54563	0.00081676	0.50396	0.0049674
My+PEL	Col3a1	My	0.41583	4.7914e-08	1.3354	1.5631e-46	0.71861	6.9822e-24

## Sheet: EV1D_embryo_down
Heterotypic pair	Down-regulated_gene	Homotypic1_logRaito	Hmotypic1_pValue	Homotypic2_logRatio	Homotypic2_pValue	Artificial_logRatio	Artificial_fdr
CO+Sc	Crybb3	-0.98848	0.0016881	-0.51959	5.8036e-20	-0.69947	3.0122e-27
CO+Sc	Hba-a1	-0.88471	0.0068785	-0.68574	4.1561e-09	-0.76782	5.8952e-10
CO+Sc	Hba-x	-1.3501	0.00041326	-1.1259	2.4622e-19	-1.2258	1.5298e-20
CO+Sc	Hbb-bs	-1.0419	0.0029211	-0.79957	2.3325e-08	-0.88447	2.4885e-11
CO+Sc	Hbb-y	-2.4289	4.6045e-11	-1.8425	3.3835e-30	-2.0741	6.7089e-20
CTP+En	Hbb-bt	-1.2299	0.0010564	-1.0157	2.2654e-05	-1.1638	2.4642e-10
CTP+En	Hbb-y	-1.2441	0.00035368	-1.0457	0.0011807	-1.1802	0.00026305
CTP+Sc	Hba-x	-1.2233	0.0011426	-1.0779	1.0703e-34	-1.1351	1.1028e-35
CTP+Sc	Hbb-bt	-1.2581	0.00051367	-0.71971	2.5233e-15	-0.94702	1.8777e-25
CTP+Sc	Hbb-y	-2.1357	2.395e-12	-1.3519	8.946e-20	-1.6664	2.1084e-25
En+LM	Hba-x	-0.95879	0.0066835	-0.84398	0.0074749	-0.8758	0.00083342
En+LM	Hbb-bs	-1.1181	0.0010388	-0.74801	0.0089333	-0.83917	0.00033351
En+LM	Hbb-y	-1.4151	4.012e-05	-1.3194	0.00040162	-1.3428	0.00082487
Ept+Sc	Hba-a1	-0.55372	9.5013e-10	-0.49658	3.5152e-11	-0.52672	8.423e-12
Ept+Sc	Hba-x	-1.0417	2.6132e-27	-0.88425	9.4086e-30	-0.96413	5.9178e-38
Ept+Sc	Hbb-bs	-0.82914	7.064e-15	-0.58164	6.4313e-11	-0.69021	9.4007e-14
Ept+Sc	Hbb-bt	-0.65968	1.2059e-12	-0.58502	1.7807e-14	-0.63501	8.4053e-20
Ept+Sc	Hbb-y	-1.3275	1.1579e-29	-1.0817	1.1013e-21	-1.1906	4.4423e-24
IO+Ml	ÔªøCrybb3	-1.9211	5.3308e-12	-0.88111	0.00042461	-1.5925	8.7429e-17
IO+Sc	Gpx1	-0.53903	0.00041264	-0.54152	1.47e-05	-0.56814	1.6761e-05
JTP+O	Fth1	-0.97924	1.0363e-06	-0.86671	0.0013237	-0.94426	1.5968e-08
JTP+O	Hba-x	-0.58151	0.0086744	-1.1146	0.00081282	-0.73544	0.0010683
JTP+O	Hbb-y	-0.9451	0.0088024	-1.853	4.1373e-05	-1.2526	1.9182e-06
JTP+Sc	Fth1	-0.47563	0.0045083	-0.51965	2.2581e-14	-0.49415	3.4177e-13
JTP+Sc	Hba-x	-0.61703	5.2009e-05	-1.1294	9.5007e-91	-0.90421	1.0963e-66
JTP+Sc	Hbb-y	-0.65172	0.00033793	-1.8333	9.9702e-116	-1.2966	4.9346e-46
My+Sc	Hbb-y	-0.51683	2.5629e-09	-0.85617	7.0227e-26	-0.73306	2.2511e-19
Sc+En	Hba-x	-0.47477	2.1275e-17	-0.87995	3.2447e-05	-0.59565	1.9886e-29

## Sheet: EV1E_liver_cancer_up
Heterotypic pair	Up-regulated_gene	Expression in snRNA-seq	Homotypic1_logRaito	Hmotypic1_pValue	Homotypic2_logRatio	Homotypic2_pValue	Artificial_logRatio	Artificial_fdr
HepatocyteI+HepatocyteII	Arg1	HepatocyteII	0.54793	3.6669e-42	0.76199	7.5096e-33	0.63523	6.7272e-62
HepatocyteI+HepatocyteII	Gnmt	HepatocyteII	0.4228	1.7766e-28	0.56151	3.3286e-23	0.48289	7.2715e-40
HepatocyteI+HepatocyteII	Hrg	HepatocyteII	0.55279	2.6021e-48	0.57904	4.4172e-22	0.56562	2.1535e-56
HepatocyteI+HepatocyteII	Hsd17b13	HepatocyteII	0.4219	8.914e-29	0.5333	1.6042e-21	0.46201	2.2795e-35
HepatocyteI+HepatocyteII	Igf1	HepatocyteII	0.55293	5.3111e-49	0.71628	1.9304e-32	0.61332	2.0782e-66
HepatocyteI+HepatocyteII	Itih4	HepatocyteI	0.49382	1.2446e-54	0.55726	3.0678e-21	0.51982	1.0502e-73
HepatocyteI+HepatocyteII	Mat1a	HepatocyteII	0.62288	8.4879e-55	0.40004	4.9367e-10	0.52601	5.2465e-45
HepatocyteI+HepatocyteII	Rnase4	HepatocyteI	0.49711	3.7969e-42	0.78745	6.531e-37	0.62225	1.7792e-85
HepatocyteI+HepatocyteII	Saa4	HepatocyteII	0.40484	4.0831e-29	0.4621	1.3497e-18	0.4228	4.1243e-35
HepatocyteI+HepatocyteII	Serpina1c	HepatocyteI	0.43573	2.4415e-33	0.78861	1.1838e-36	0.57702	1.6499e-73
HepatocyteI+HepatocyteII	Serpina3m	HepatocyteII	0.58118	2.1571e-54	0.56146	2.163e-22	0.57753	2.1763e-59
HepatocyteI+HepatocyteII	Tdo2	HepatocyteII	0.59362	3.2797e-52	0.65088	2.6097e-26	0.61615	2.1631e-62
HepatocyteI+Monocyte	Cd163	Monocyte	1.1518	5.0268e-58	0.54006	2.2418e-05	0.92982	5.6029e-39
HepatocyteI+Monocyte	Cd5l	Monocyte	1.0521	1.9341e-49	0.45206	0.00044519	0.83167	7.4185e-32
HepatocyteI+Monocyte	Clec4f	Monocyte	1.4463	7.1212e-77	0.79691	5.6706e-08	1.1972	3.6162e-55
HepatocyteI+Monocyte	Marco	Monocyte	0.71129	1.7679e-28	0.40011	0.00062417	0.6021	5.5188e-20
HepatocyteI+Monocyte	Slc40a1	Monocyte	0.95693	1.5185e-47	0.59722	4.5576e-07	0.82341	2.0303e-35
HepatocyteI+VSMC	Lcn2	HepatocyteI	0.66993	4.4863e-05	0.79342	0.0016655	0.72724	0.00013326
HepatocyteII+Monocyte	Alcam	HepatocyteII	0.42068	0.0018482	0.82395	1.3025e-08	0.59429	5.9451e-05
HepatocyteII+Monocyte	Clec4f	Monocyte	1.7582	8.7573e-25	0.65591	0.00051659	1.314	4.091e-15
HepatocyteII+Monocyte	Hsd17b13	HepatocyteII	0.53608	2.2624e-05	0.97412	1.8482e-10	0.71527	2.106e-06
HepatocyteII+Monocyte	Mup20	HepatocyteII	0.5703	2.1063e-05	0.67359	4.4509e-05	0.58286	0.00023898
HepatocyteII+Monocyte	Neat1	HepatocyteII	0.61883	6.7075e-05	1.3162	4.2462e-14	0.9352	1.1665e-08
HepatocyteII+Monocyte	Slc40a1	Monocyte	1.0223	5.993e-13	0.50805	0.0016665	0.82273	2.3999e-08
HepatocyteII+Monocyte	Vti1a	Monocyte	0.40411	0.00046946	0.51224	3.791e-05	0.45073	0.00043104
HepatocyteII+VSMC	Dcn	VSMC	0.92087	0.00050076	0.66193	0.0093101	0.84644	0.0040735
HepatocyteII+VSMC	Hsd17b13	HepatocyteII	0.81442	0.00046198	1.1755	0.00011142	0.95804	0.0023528
HepatocyteII+VSMC	Mup20	HepatocyteII	1.1466	3.9651e-06	1.5216	1.9126e-05	1.2954	0.00036754
HepatocyteII+VSMC	Neat1	HepatocyteII	1.0912	0.00015079	1.3817	8.413e-06	1.1873	3.1616e-07
HepatocyteII+VSMC	Sorbs2	HepatocyteII	1.2078	0.00015387	0.94178	0.0031563	1.1196	0.0013113
HepatocyteII+VSMC	Zfand3	HepatocyteII	0.85234	0.0027371	0.80629	0.0031393	0.84806	0.0092178
TumorII+HepatocyteI	Spp1	HepatocyteI	0.897	1.6685e-23	1.3584	8.5901e-50	1.0393	1.3189e-30
TumorIII+HepatocyteI	Spp1	TumorIII	0.54735	8.1091e-11	1.9888	3.8955e-85	1.0466	5.1754e-31
TumorIII+HepatocyteI	Tuba1a	HepatocyteI	0.41681	2.0798e-09	0.90641	5.6139e-34	0.59134	4.5119e-15
TumorIII+HepatocyteII	Ext1	TumorIII	1.0562	0.0015383	1.1609	0.0006242	1.0846	0.0031706
TumorIII+HepatocyteII	Rbms1	TumorIII	0.93878	0.00026837	1.4034	6.6971e-05	1.0853	0.003113
TumorIII+HepatocyteII	Sorbs2	HepatocyteII	1.3015	6.9129e-05	0.66989	0.0061089	1.1311	0.0010699
TumorIII+HepatocyteII	Tgfbr1	HepatocyteII	1.0154	0.0011967	0.87535	0.0043947	0.97584	0.0044819
TumorIII+Monocyte	F13a1	Monocyte	0.94129	1.0422e-42	0.96804	4.7919e-20	0.94869	5.9119e-43
VSMC+TumorIII	Col15a1	VSMC	0.49994	0.00028959	0.64032	2.0429e-08	0.61268	8.1312e-07
VSMC+TumorIII	Col1a2	VSMC	0.9453	0.00012559	2.0481	2.2803e-29	1.7845	1.6678e-22
VSMC+TumorIII	Col3a1	VSMC	0.66008	0.0082911	1.7252	2.9879e-23	1.4765	6.3606e-17

## Sheet: EV1F_liver_cancer_down
Heterotypic pair	Down-regulated_gene	Homotypic1_logRaito	Hmotypic1_pValue	Homotypic2_logRatio	Homotypic2_pValue	Artificial_logRatio	Artificial_fdr
TumorII+TumorIII	Ahnak	-0.43377	0.0090293	-0.58678	0.00029071	-0.47602	0.0098517
TumorIII+TumorI	Birc5	-0.80291	8.0915e-40	-0.53643	1.6116e-05	-0.66475	1.2359e-28
TumorII+TumorIII	Fgb	-0.92843	2.3653e-11	-0.57872	0.00022657	-0.76764	2.4524e-06

## Sheet: EV1G_hippocampus_up
Heterotypic pair	Up-regulated_gene	Expression in scRNA-seq	Homotypic1_logRaito	Hmotypic1_pValue	Homotypic2_logRatio	Homotypic2_pValue	Artificial_logRatio	Artificial_fdr
A+O	Dbi	A	0.51438	2.6486e-16	0.45686	3.8338e-13	0.49284	1.5728e-15
CA3+D	Igfbp4	CA3	0.75045	0.0007722	0.74287	0.00085865	0.74925	0.0015419
CA3+In	Igfbp4	In	0.75959	1.1171e-05	0.5186	0.0020205	0.65019	0.00061727
Ch+EnT	Igfbp4	EnT	1.2347	1.7891e-07	0.9157	0.00077618	1.1679	1.2444e-06
Ch+EnT	Igfbp7	EnT	0.93889	4.6305e-07	0.78181	0.00016544	0.90475	5.8545e-06
Ch+EnT	Inmt	EnT	0.46733	0.00094173	0.46139	0.0012779	0.46014	0.0065985
Ch+EnT	Lum	EnT	0.49497	0.00026967	0.49497	0.00026967	0.49497	0.0033361
Ch+EnT	Mgp	EnT	0.99726	2.4513e-07	0.67778	0.0037621	0.91887	8.884e-06
EnT+A	Dbi	A	1.0725	6.5858e-05	1.1149	4.617e-14	1.1246	1.198e-09
EnT+A	Fabp7	A	0.62715	0.00070979	0.69793	5.6667e-07	0.66098	3.4926e-05
EnT+A	Trf	EnT	0.55148	6.4987e-05	0.57372	1.4389e-06	0.5676	3.3774e-05
EnT+Ento	Necab2	Ento	0.61612	1.8626e-08	0.52415	2.2729e-07	0.55554	3.9997e-07
EnT+Ento	Plp1	EnT	0.83981	0.0012975	0.50315	0.00037474	0.63635	3.3905e-05
EnT+In	Agt	EnT	0.42473	0.0028153	0.43804	0.00089355	0.43732	0.0051391
EnT+In	Calb2	In	1.0856	8.1828e-07	0.96232	1.678e-06	0.98586	7.7448e-06
EnT+In	Mbp	EnT	1.2846	5.5995e-06	0.73772	0.00014468	0.88967	0.00013052
EnT+In	Nwd2	In	0.54965	8.469e-05	0.48869	0.00043651	0.50911	0.0016552
EnT+In	Pcp4	In	1.0226	0.0015014	0.75457	0.00056653	0.82991	0.0011757
EnT+In	Plp1	EnT	0.8114	0.0061183	0.77837	2.1121e-05	0.8157	0.00063365
EnT+In	Tcf7l2	EnT	0.68325	3.2805e-06	0.45912	0.0013244	0.52674	0.001497
EnT+In	Tspan13	In	0.6552	0.0001213	0.42971	0.0068586	0.49034	0.0098786
Ento+Ch	Aifm3	Ch	0.40744	1.5728e-06	0.44415	7.1102e-05	0.42234	5.1984e-06
Ento+Ch	Apod	Ch	0.42268	4.1098e-06	0.42904	0.00067771	0.42052	3.047e-05
Ento+Ch	Calb2	Ento	0.76755	8.7659e-13	0.81041	5.0834e-12	0.78512	8.4553e-12
Ento+Ch	Cpne9	Ento	0.48987	1.9423e-08	0.50549	2.1722e-06	0.49234	2.0836e-07
Ento+Ch	Gm5741	Ento	0.62413	6.3578e-12	0.64503	1.4295e-12	0.6321	1.0089e-10
Ento+Ch	Igfbp7	Ch	0.5235	5.3658e-10	0.44821	8.1467e-06	0.48602	9.5877e-08
Ento+Ch	Malat1	Ento	0.54002	6.0611e-05	1.5922	6.7266e-09	1.0461	2.9503e-13
Ento+Ch	Meg3	Ento	0.40368	0.0087653	2.404	1.7095e-23	1.4019	1.4128e-26
Ento+Ch	Msi2	Ch	0.57372	5.3681e-10	0.54265	1.2764e-06	0.54741	3.384e-08
Ento+Ch	Necab2	Ch	0.8164	1.1375e-13	0.75453	3.7665e-08	0.77543	2.8727e-11
Ento+Ch	Nnat	Ento	0.85009	3.0656e-14	0.91103	4.0027e-13	0.87529	2.1808e-13
Ento+Ch	Nwd2	Ento	0.75172	5.4794e-13	0.66986	2.9089e-08	0.70353	2.2577e-10
Ento+Ch	Plp1	Ento	0.68246	3.5334e-06	1.5348	2.1986e-15	1.1139	5.1473e-12
Ento+Ch	Scube1	Ento	0.41172	1.29e-07	0.4374	4.2712e-08	0.42372	7.685e-07
Ento+Ch	Tac2	Ento	0.76661	1.8079e-14	0.71688	7.1917e-11	0.7403	3.3656e-12
Ento+Ch	Zcchc12	Ento	0.41923	1.5395e-06	0.55242	3.8275e-10	0.48659	3.7279e-07
Ento+Ch	Zic1	Ch	0.80895	1.8871e-13	0.74255	7.5109e-08	0.7524	9.2499e-11
Ento+N	Gda	Ento	0.44386	9.2312e-06	0.44217	0.00014454	0.45064	0.00015424
Ep+Ca	Malat1	Ep	1.0958	0.00010998	2.1654	0.0021327	1.5615	1.8239e-20
Ep+Ca	Ptgds	Ca	1.1297	0.0012242	2.0266	0.00019889	1.5522	1.6081e-05
Ep+Ca	Ttr	Ca	1.6242	0.00020585	2.6767	0.00012208	2.1159	7.3328e-06
Ep+N	Calb2	N	0.81646	0.00018498	0.83612	5.2011e-05	0.81699	0.00021087
Ep+O	Ndrg2	Ep	1.3841	1.3367e-05	0.89548	0.0011392	1.1491	0.00022428
Ep+O	Zbtb20	Ep	0.79589	0.0033705	1.0556	3.2347e-05	0.92799	0.0013186
In+A	Mbp	A	0.79467	2.4509e-30	0.58502	5.9911e-26	0.71159	1.8521e-60
In+A	Pcp4	In	0.74492	4.944e-22	1.1923	3.3732e-98	0.92765	7.8433e-84
In+A	Plp1	A	0.64121	1.9025e-22	0.64686	1.2901e-35	0.64072	3.0904e-51
In+Ca	Apba1	In	0.52066	6.978e-14	0.81787	0.0042108	0.62454	7.7995e-21
In+Ca	Cygb	In	0.6197	1.818e-14	0.85183	0.0059904	0.70365	1.8451e-20
In+Ca	Gucy1a3	Ca	0.64103	3.5667e-24	0.72561	0.0066859	0.66979	9.3784e-26
In+Ca	Ptgds	Ca	0.46601	3.6906e-08	1.0691	0.0024075	0.70526	6.5342e-19
In+Ca	Scube1	In	0.90323	7.9933e-33	0.95197	0.0031601	0.92013	1.2119e-32
In+Ca	Snhg11	In	0.53152	5.065e-07	1.6606	0.001002	0.96299	8.6883e-25
In+Ca	Zcchc12	In	0.69575	5.1732e-19	0.90481	0.0057038	0.77041	5.1283e-25
In+Ca	Zic1	Ca	1.8559	3.2213e-77	1.2734	0.0063407	1.6428	2.9315e-64
In+D	Cck	In	0.47476	0.0032986	0.69024	0.00010898	0.60595	0.001849
In+Ento	Amotl1	In	0.49644	5.9869e-18	0.56486	4.8299e-25	0.52906	5.5672e-23
In+Ento	Atp2b1	Ento	1.2405	2.2741e-53	0.42067	5.5064e-08	0.83721	3.0895e-32
In+Ento	Cck	In	0.79954	1.6215e-23	0.76813	1.5446e-28	0.78021	3.6341e-31
In+Ento	Cpne7	In	0.46702	1.4976e-15	0.55567	5.609e-24	0.51384	2.2037e-21
In+Ento	Ctnna2	In	0.43634	9.8488e-11	0.43919	2.1443e-12	0.43389	3.703e-13
In+Ento	Epha4	In	0.44254	4.3005e-16	0.43624	4.1972e-17	0.44097	2.8322e-18
In+Ento	Gabbr1	In	0.55535	2.1318e-11	0.62989	1.3007e-16	0.59661	7.6269e-19
In+Ento	Gabbr2	In	0.64627	5.4907e-19	0.65412	4.4144e-22	0.65252	1.6223e-24
In+Ento	Grm1	In	0.51685	1.2913e-15	0.67106	1.9101e-28	0.59628	1.5028e-23
In+Ento	Ildr2	In	0.82514	1.9452e-35	0.72645	2.3158e-29	0.77192	3.8296e-34
In+Ento	Kcnip4	Ento	0.97627	3.9328e-29	1.0571	2.4213e-37	1.0267	1.1947e-36
In+Ento	Lrrtm1	In	0.62778	1.3078e-23	0.62088	8.6412e-25	0.62149	3.9049e-26
In+Ento	Meg3	In	0.73787	3.7208e-14	0.77802	9.6597e-20	0.76697	3.8391e-25
In+Ento	Ncdn	Ento	0.7083	4.2787e-17	0.64995	6.0826e-17	0.67375	5.7301e-23
In+Ento	Nrip3	In	0.52988	1.1111e-13	0.67877	7.132e-25	0.60634	1.1625e-22
In+Ento	Nrxn1	Ento	0.95981	1.2664e-32	0.7456	7.8335e-25	0.86479	3.8851e-34
In+Ento	Ntng1	In	0.81806	4.2083e-32	0.89935	7.8217e-41	0.86234	7.3771e-38
In+Ento	Pcp4l1	In	0.47058	1.0485e-08	1.1095	1.386e-51	0.77733	1.1501e-29
In+Ento	Plcb4	Ento	0.9339	3.028e-37	0.80704	8.2002e-30	0.8697	3.597e-36
In+Ento	Prkcd	In	1.0394	6.5006e-43	1.0279	1.0298e-43	1.0353	3.4209e-44
In+Ento	Ptpn3	Ento	0.56125	8.0529e-25	0.49587	1.1552e-20	0.53366	2.138e-24
In+Ento	Rab3c	In	0.44477	8.9588e-08	1.0474	1.5075e-44	0.75488	1.556e-28
In+Ento	Ramp3	Ento	0.73401	1.0125e-32	0.63139	1.3823e-25	0.68098	1.351e-30
In+Ento	Rasgrf1	Ento	0.55157	3.7119e-17	0.54973	3.4077e-19	0.55278	4.793e-21
In+Ento	Rgs4	Ento	0.83725	2.6644e-32	0.45042	1.8856e-11	0.65112	1.6964e-24
In+Ento	Rora	In	0.90835	5.1325e-29	1.0527	4.4228e-43	0.99098	5.5552e-40
In+Ento	Shox2	Ento	0.45947	7.8079e-21	0.43504	2.1874e-19	0.44737	1.248e-20
In+Ento	Slc17a6	Ento	0.77715	3.9261e-37	0.69635	7.4956e-31	0.73492	3.0853e-34
In+Ento	Slc24a2	In	0.59169	5.829e-15	0.51014	1.0679e-13	0.54648	1.0315e-16
In+Ento	Slc24a3	In	0.49114	5.1134e-14	0.72543	2.4412e-33	0.611	4.2098e-25
In+Ento	Snhg11	In	0.68042	2.7287e-13	0.64794	3.5691e-15	0.67019	3.5255e-20
In+Ento	Synpo2	Ento	0.48007	5.5218e-19	0.52209	8.9628e-24	0.50075	5.2943e-22
In+Ento	Tcf7l2	Ento	0.78838	4.4872e-33	0.79791	1.0522e-35	0.79049	1.1282e-35
In+Ento	Tnnt1	In	0.52168	7.7518e-18	0.55357	1.8648e-21	0.53777	5.2542e-21
In+Ento	Zic1	In	0.70947	2.5191e-28	0.76703	3.2335e-35	0.74337	6.0913e-34
In+Ep	A830039N20Rik	In	0.54904	3e-10	0.65932	1.3845e-12	0.58863	1.1779e-10
In+Ep	Aifm3	Ep	0.60609	4.9005e-11	0.66145	1.002e-09	0.61615	1.5679e-10
In+Ep	Cacna1e	In	0.4922	4.2673e-08	0.60761	1.4271e-11	0.53211	1.9908e-08
In+Ep	Cacnb3	In	0.93349	7.3712e-17	0.97224	1.5343e-11	0.94746	2.7832e-16
In+Ep	Cadps2	In	0.46244	1.9484e-08	0.51124	6.77e-07	0.49135	9.2761e-09
In+Ep	Calb2	In	1.6237	1.1264e-33	1.7703	1.1938e-29	1.6702	3.645e-33
In+Ep	Cers4	In	0.47433	7.0424e-08	0.60445	1.5517e-09	0.52885	8.2097e-09
In+Ep	Cpne4	In	0.67261	9.7062e-12	0.79348	1.6813e-15	0.72758	2.5688e-12
In+Ep	Cpne9	In	0.69581	8.8197e-13	0.8328	3.104e-17	0.74864	2.1979e-13
In+Ep	Cygb	In	0.4943	2.4685e-07	0.87751	1.033e-11	0.6401	1.3708e-09
In+Ep	Fabp7	Ep	0.58504	7.5453e-12	0.45866	7.6626e-05	0.53251	2.7026e-09
In+Ep	Fgf1	In	0.63444	1.5921e-11	0.73532	3.651e-14	0.67648	7.0126e-12
In+Ep	Gabbr1	In	0.92919	1.0491e-12	1.8039	3.5872e-17	1.2623	2.5802e-20
In+Ep	Gfra1	In	0.69844	5.0384e-14	0.60513	4.9927e-07	0.65899	8.4731e-12
In+Ep	Gm5741	In	0.96003	6.7739e-20	0.92782	4.279e-15	0.93775	7.9146e-18
In+Ep	Gng8	In	0.53984	2.2381e-10	0.53105	1.0487e-07	0.54062	1.7724e-09
In+Ep	Gucy1a3	In	0.41882	3.1414e-08	0.5034	2.622e-11	0.45288	1.393e-08
In+Ep	Kcnd2	In	0.58599	3.7872e-09	0.73339	2.7458e-09	0.63463	8.1784e-10
In+Ep	Kcnip1	In	0.41336	1.9608e-06	0.55703	2.4958e-06	0.47982	9.9234e-08
In+Ep	Kcnma1	In	0.73046	1.4538e-09	0.85595	8.6149e-09	0.77824	6.3688e-10
In+Ep	Lrrc55	In	0.6636	1.1616e-12	0.69676	9.52e-14	0.67534	6.9388e-12
In+Ep	Malat1	Ep	1.0819	5.1201e-19	0.97316	0.00054513	1.0293	1.3899e-19
In+Ep	Meg3	In	1.0117	2.5484e-16	2.9609	4.4581e-27	1.754	1.8622e-40
In+Ep	Ncald	In	0.44813	8.138e-05	0.98607	1.556e-09	0.64781	1.2495e-08
In+Ep	Ndrg2	Ep	0.49514	4.626e-05	0.93357	6.3645e-06	0.67954	1.8421e-08
In+Ep	Necab2	In	1.3212	3.06e-25	1.3257	1.6247e-14	1.3243	4.3094e-24
In+Ep	Necab3	Ep	0.70289	5.0313e-14	0.76914	1.5517e-14	0.72489	1.0773e-13
In+Ep	Nwd2	In	1.0881	5.7625e-20	1.0029	1.5086e-12	1.05	1.5223e-17
In+Ep	Pcp4	In	0.73912	1.1112e-08	0.9815	6.2985e-05	0.84068	7.4351e-14
In+Ep	Pcsk2	In	0.45275	5.5624e-07	0.66108	5.7863e-10	0.54126	8.1737e-09
In+Ep	Pde2a	In	0.44583	7.2792e-07	0.67496	9.2342e-14	0.52981	1.8175e-08
In+Ep	Plp1	In	1.163	2.8962e-20	0.82145	0.00030781	1.0247	1.2271e-13
In+Ep	Pnmal2	In	0.46556	4.8366e-06	0.84796	1.7235e-08	0.612	1.0743e-08
In+Ep	Pou4f1	In	0.61247	5.3601e-13	0.58241	3.0103e-08	0.59539	2.2717e-11
In+Ep	Qdpr	In	0.5713	2.0279e-08	0.67625	0.0001678	0.64001	1.5186e-08
In+Ep	Rbm25	In	0.47208	3.7509e-06	0.56007	0.00067594	0.50689	1.6743e-06
In+Ep	Rtn1	In	0.57185	4.3494e-06	1.4958	2.0311e-18	0.94152	1.8093e-14
In+Ep	Scube1	In	0.7135	7.8533e-15	0.7346	7.7145e-15	0.71738	8.5953e-14
In+Ep	Slc17a6	In	0.63786	3.7777e-12	0.63673	4.6966e-08	0.6358	3.1705e-11
In+Ep	Snca	In	0.47246	5.7582e-06	0.7263	2.3123e-07	0.57575	8.335e-08
In+Ep	Sncg	Ep	0.73477	3.0845e-13	0.57864	0.00010862	0.68974	4.1295e-11
In+Ep	Snhg11	In	1.0502	1.8148e-16	2.6379	1.0343e-40	1.67	7.8342e-61
In+Ep	St6galnac5	In	0.4154	1.2996e-05	0.57357	1.9672e-05	0.47224	1.6987e-06
In+Ep	Synpr	In	0.54238	1.0881e-07	0.73556	1.8858e-07	0.63271	1.7636e-09
In+Ep	Syt6	In	0.4671	1.9467e-09	0.53435	6.5027e-12	0.49701	1.474e-09
In+Ep	Syt9	In	0.7728	1.5982e-14	0.87822	6.2892e-18	0.818	1.0293e-14
In+Ep	Tac2	In	0.856	4.2765e-17	0.84217	2.7873e-13	0.84217	1.879e-15
In+Ep	Tcf7l2	Ep	0.71065	1.5022e-12	0.89915	1.9345e-17	0.78038	8.4757e-14
In+Ep	Tesc	In	0.50624	2.3753e-09	0.56089	5.7776e-10	0.52524	4.1567e-09
In+Ep	Tspan13	Ep	0.86148	2.6833e-15	0.85043	2.3109e-08	0.85386	2.6658e-14
In+Ep	Ttr	Ep	1.2334	3.6481e-12	0.83646	0.0045363	1.0298	1.3061e-08
In+Ep	Zcchc12	In	0.64838	1.7363e-09	0.96099	3.8619e-15	0.7701	4.8576e-12
In+Ep	Zic1	Ep	1.3246	1.5426e-26	1.2521	1.9637e-13	1.3052	1.1342e-24
In+Ep	Zic4	Ep	0.55618	1.6807e-11	0.58335	1.8153e-12	0.56774	8.434e-11
In+MM	Pcp4	MM	0.67076	0.00072455	1.0985	1.1368e-05	0.79246	0.00077291
In+MM	Plp1	MM	0.46836	0.004549	0.83857	0.00010221	0.59475	0.0047964
In+O	Ndrg2	O	0.66487	2.0631e-20	0.6147	2.278e-28	0.63946	1.8961e-41
In+O	Pcp4	In	0.87329	2.1816e-26	1.5482	1.7943e-132	1.1441	1.073e-87
In+O	Zic1	O	0.43176	2.5118e-22	0.62428	1.5237e-67	0.51089	1.2697e-46
N+O	Pcp4	N	0.71763	1.2859e-16	0.78579	4.5887e-27	0.74716	1.9397e-25
O+P	Gm15440	O	0.47888	0.00053118	0.72965	3.6512e-07	0.58834	0.00023797
O+P	Nfasc	P	0.6113	0.00010042	0.70517	6.7163e-05	0.66298	0.00024507
O+P	Slc44a1	O	0.59026	0.00030248	0.90565	1.2121e-06	0.72594	0.00011251

## Sheet: EV1H_hippocampus_down
Heterotypic pair	Down-regulated_gene	Homotypic1_logRaito	Hmotypic1_pValue	Homotypic2_logRatio	Homotypic2_pValue	Artificial_logRatio	Artificial_fdr
CA1+Ch	Pcp4	-0.58582	0.0079524	-0.78776	0.0069514	-0.63339	0.005624
CA1+MM	Pcp4	-0.6172	1.5886e-05	-0.51347	0.0075461	-0.58006	1.0276e-05
CA3+D	Atp2b1	-0.66151	0.0052972	-0.66139	0.0024592	-0.66558	0.0069679
CA3+D	Cpne6	-0.86892	0.00010443	-0.5882	0.0026289	-0.74567	4.2674e-06
CA3+D	Epha4	-0.60825	0.00021775	-0.66808	5.6786e-05	-0.61822	4.4484e-05
CA3+D	Gabbr1	-0.62215	0.0034671	-0.61528	0.0022759	-0.63805	6.0329e-05
CA3+D	Lppr4	-0.5355	9.0078e-07	-1.1234	1.3755e-16	-0.80337	1.3004e-10
CA3+D	Nefm	-0.66971	0.00012336	-0.64821	0.00093077	-0.66823	2.4672e-05
CA3+D	Olfm1	-1.0923	4.2231e-05	-1.8462	9.8989e-08	-1.4314	2.9418e-05
CA3+D	Syn2	-1.508	3.0557e-13	-0.67626	5.1176e-05	-1.1398	4.8531e-11
D+CA1	Ank3	-0.79059	4.4372e-08	-0.54183	5.318e-05	-0.67836	7.7799e-07
D+CA1	Cadm2	-1.0202	8.7366e-06	-1.1192	8.0649e-08	-1.0768	3.2343e-11
D+CA1	Camk2b	-1.1805	5.9435e-05	-0.93608	0.0010094	-1.0524	0.00028563
D+CA1	Celf2	-0.97212	1.8192e-05	-0.78967	0.00022903	-0.90635	0.00016134
D+CA1	Chrm1	-0.43595	9.4456e-05	-0.62243	1.9912e-07	-0.54941	2.9705e-06
D+CA1	Cpne6	-0.55533	0.0042526	-0.771	5.8261e-05	-0.67128	0.0015851
D+CA1	Cttnbp2	-0.54233	4.3805e-05	-0.41466	0.0049404	-0.47487	5.8837e-05
D+CA1	Dlgap1	-0.60211	0.0091294	-0.86912	0.0020729	-0.75132	0.0057137
D+CA1	Eif5b	-0.47744	0.00032973	-0.61852	8.5688e-06	-0.55502	1.203e-05
D+CA1	Enc1	-0.64709	0.0016029	-0.51163	0.0080409	-0.58191	0.0093151
D+CA1	Epha4	-0.57204	0.0030766	-0.6625	0.00045212	-0.6031	0.0014029
D+CA1	Epha7	-0.76187	2.2077e-06	-0.78226	1.3769e-06	-0.773	4.0794e-08
D+CA1	Gabrb3	-0.80116	3.0317e-06	-0.96684	6.7899e-08	-0.91889	4.2158e-10
D+CA1	Gda	-0.50163	0.0030033	-0.40952	0.0081873	-0.4587	0.0001598
D+CA1	Gria2	-0.80567	0.00029572	-1.3351	6.3523e-06	-1.1169	0.00010866
D+CA1	Grin2a	-0.57061	0.007249	-1.0785	3.4684e-07	-0.86191	8.2088e-05
D+CA1	Icam5	-0.53637	0.0045713	-0.66768	0.000305	-0.60667	0.002319
D+CA1	Kcnd2	-0.72545	6.3265e-08	-0.93789	7.1132e-11	-0.84953	1.889e-09
D+CA1	Kcnj3	-0.52915	0.0039628	-0.47397	0.0057954	-0.50729	0.0023641
D+CA1	Lppr4	-0.95569	2.2876e-06	-1.1175	8.756e-09	-1.0406	1.5223e-12
D+CA1	Lsamp	-0.98162	2.5713e-07	-1.2909	3.2256e-10	-1.139	3.9312e-11
D+CA1	Map1b	-1.2079	1.7032e-07	-0.85999	0.0020597	-1.0251	0.00033346
D+CA1	Mbp	-0.73247	2.3787e-09	-0.68868	1.189e-08	-0.70628	8.1453e-09
D+CA1	Miat	-0.72888	1.4291e-08	-0.6796	7.7616e-08	-0.695	1.0053e-07
D+CA1	Nbea	-0.61451	0.0011866	-0.62141	0.00059546	-0.63262	5.748e-06
D+CA1	Ndrg2	-0.7623	9.8105e-09	-0.88404	1.786e-10	-0.83762	1.2942e-09
D+CA1	Nedd4l	-0.76903	3.0347e-17	-0.51164	1.9116e-10	-0.63866	3.5134e-13
D+CA1	Nptx1	-0.93452	2.2909e-117	-0.55984	2.1635e-63	-0.73472	0
D+CA1	Nrxn1	-0.53823	0.0055088	-0.8215	3.1033e-05	-0.69141	0.0010319
D+CA1	Olfm1	-1.8119	1.1539e-07	-0.87731	0.0037891	-1.3212	4.2447e-05
D+CA1	Plp1	-0.62087	1.1355e-05	-0.74449	4.0205e-07	-0.7203	1.9748e-07
D+CA1	Ppp3ca	-1.0202	0.0013434	-1.2658	0.00010774	-1.1576	0.00036733
D+CA1	Ptgds	-0.56066	0.0032544	-0.59921	0.00093614	-0.57609	3.1583e-05
D+CA1	Rtn1	-0.90131	4.6052e-05	-1.2042	1.5583e-05	-1.0943	7.4457e-05
D+CA1	Ryr2	-0.74301	1.5693e-07	-0.49556	0.00016641	-0.61913	3.138e-06
D+CA1	Scg2	-0.67735	2.539e-06	-0.48199	0.00041183	-0.56312	8.087e-06
D+CA1	Sphkap	-0.4398	0.0091814	-0.41741	0.0082966	-0.44662	0.00031794
D+CA1	Syn2	-0.62265	0.0015832	-0.7223	0.00017728	-0.69015	0.00038497
D+CA1	Ube2e2	-0.40707	0.0011784	-0.46491	0.00027704	-0.43087	0.00024234
D+CA1	Zeb2	-0.51995	0.0071534	-0.72916	0.00015409	-0.62157	0.0012814
D+O	Malat1	-1.5094	1.2091e-13	-0.98066	1.2867e-08	-1.3554	9.9274e-11
D+O	Pcdh9	-0.44627	3.7755e-07	-0.42111	6.6758e-07	-0.40752	1.8613e-06
N+CA3	Atp1b1	-0.62451	0.0074442	-0.78999	0.0018427	-0.72355	0.0064454
N+Ng	Nrg3	-0.49794	1.1924e-21	-0.55269	0.0039019	-0.52077	3.0648e-289
O+Ca	Nkain2	-0.52773	2.5478e-110	-0.66	0.00072476	-0.60164	0
