# Supplementary material for: CellNeighborEX: deciphering neighbor‐dependent gene expression from spatial transcriptomics data
Source: Mol Syst Biol. 2023 Oct 10;19(11):e11670. doi: 10.15252/msb.202311670 (PMC10632736; doi:10.15252/msb.202311670)
Supplement: Supplementary file 4 — Dataset EV2 [file MSB-19-e11670-s011.zip]

Archive with 5 entries (4 files):
- MSB-2023-11670_Data_Set_EV2-ds/
- MSB-2023-11670_Data_Set_EV2-ds/DatasetEV2_README.txt
- __MACOSX/MSB-2023-11670_Data_Set_EV2-ds/._DatasetEV2_README.txt
- MSB-2023-11670_Data_Set_EV2-ds/DatasetEV2_comparison_with_NicheNet.xlsx
- __MACOSX/MSB-2023-11670_Data_Set_EV2-ds/._DatasetEV2_comparison_with_NicheNet.xlsx
