# Supplementary material for: CellNeighborEX: deciphering neighbor‐dependent gene expression from spatial transcriptomics data
Source: Mol Syst Biol. 2023 Oct 10;19(11):e11670. doi: 10.15252/msb.202311670 (PMC10632736; doi:10.15252/msb.202311670)
Supplement: Supplementary file 4 — Dataset EV2 [file MSB-19-e11670-s011.zip › MSB-2023-11670_Data_Set_EV2-ds/DatasetEV2_README.txt]

# README

## Dataset EV2: comparison with NicheNet

Lists of genes commonly detected between DEGs and ligand-receptor pairs & target genes. DEGs are up-regulated genes identified by CellNeighborEX, and ligand-receptor pairs & target genes are genes detected by NicheNet. For Slide-seq data, homotypic spots were only used for NicheNet.

- EV2A_seqFISH_up:  cell types and genes commonly detected from seqFISH data in a mouse embryo
- EV2B_embryo_up: cell types and genes commonly detected from Slide-seq data in a mouse embryo 
- EV2C_liver_cancer_up: cell types and genes commonly detected from Slide-seq data in mouse liver cancer
- EV2D_hippocampus_up: cell types and genes commonly detected from Slide-seq data in mouse hippocampus 


[Legend key]
- Centered cell type/neighboring cell type: cell type of centered cell and its neighboring cell type
- Heterotypic pair: two different cell types present in a heterotypic spot
- Commonly detected: overlapped gene

[Notes]
- The full names of heterotypic pairs can be found in Dataset EV4.
