# Supplementary material for: CellNeighborEX: deciphering neighbor‐dependent gene expression from spatial transcriptomics data
Source: Mol Syst Biol. 2023 Oct 10;19(11):e11670. doi: 10.15252/msb.202311670 (PMC10632736; doi:10.15252/msb.202311670)
Supplement: Supplementary file 4 — Dataset EV2 [file MSB-19-e11670-s011.zip › MSB-2023-11670_Data_Set_EV2-ds/DatasetEV2_comparison_with_NicheNet.xlsx]

## Sheet: EV2A_seqFISH_up
Centered cell type/neighboring cell type	Commonly detected
Gut-tube/Endothelium	Hoxc6
Cardiomyocytes/Splanchnic-mesoderm	Cbfa2t3
Gut-tube/Cranial-mesoderm	Sp5
Forebrain-Midbrain-Hindbrain/Cranial-mesoderm	Kitl
Forebrain-Midbrain-Hindbrain/Definitive-endoderm	Kitl
Splanchnic-mesoderm/Cardiomyocytes	Hand2
Surface-ectoderm/Mixed-mesenchymal-mesoderm	Hand2
Gut-tube/Cranial-mesoderm	Snai1
Surface-ectoderm/Neural-crest	Snai1
Forebrain-Midbrain-Hindbrain/Definitive-endoderm	Nrp1
Gut-tube/Splanchnic-mesoderm	Gata4
Splanchnic-mesoderm/Cardiomyocytes	Aplnr
Cardiomyocytes/Splanchnic-mesoderm	Meis1
Gut-tube/Splanchnic-mesoderm	Meis1
Surface-ectoderm/Neural-crest	Tfap2b
Surface-ectoderm/Mixed-mesenchymal-mesoderm	Tgm1
Cardiomyocytes/Splanchnic-mesoderm	Sfrp2
Forebrain-Midbrain-Hindbrain/Spinal-cord	Sfrp2
Lateral-plate-mesoderm/Intermediate-mesoderm	Sfrp2
Spinal-cord/Forebrain-Midbrain-Hindbrain	Sfrp2
Splanchnic-mesoderm/Gut-tube	Ets1
Forebrain-Midbrain-Hindbrain/Cranial-mesoderm	Itga3
Forebrain-Midbrain-Hindbrain/Definitive-endoderm	Itga3
Splanchnic-mesoderm/Gut-tube	Itga3
Gut-tube/Neural-crest	Postn
Forebrain-Midbrain-Hindbrain/Cranial-mesoderm	Shh
Forebrain-Midbrain-Hindbrain/Definitive-endoderm	Shh
Forebrain-Midbrain-Hindbrain/Neural-crest	Shh
Splanchnic-mesoderm/Gut-tube	Shh
Forebrain-Midbrain-Hindbrain/Cranial-mesoderm	Bmp7
Forebrain-Midbrain-Hindbrain/Definitive-endoderm	Bmp7
Gut-tube/Cranial-mesoderm	Bmp7
Splanchnic-mesoderm/Cardiomyocytes	Bmp7
Cardiomyocytes/Splanchnic-mesoderm	Meis2
Gut-tube/Neural-crest	Meis2
Gut-tube/Splanchnic-mesoderm	Meis2
Spinal-cord/Forebrain-Midbrain-Hindbrain	Meis2
Gut-tube/Splanchnic-mesoderm	Msx2
Cardiomyocytes/Splanchnic-mesoderm	Lin28a
Cranial-mesoderm/Gut-tube	Lin28a
Gut-tube/Neural-crest	Lin28a
Gut-tube/Splanchnic-mesoderm	Lin28a
Gut-tube/Cranial-mesoderm	Fzd2
Gut-tube/Neural-crest	Fzd2
Gut-tube/Splanchnic-mesoderm	Fzd2
Spinal-cord/Forebrain-Midbrain-Hindbrain	Fzd2
Spinal-cord/Forebrain-Midbrain-Hindbrain	Sfrp1
Gut-tube/Cranial-mesoderm	Mnt
Gut-tube/Neural-crest	Fli1
Lateral-plate-mesoderm/Intermediate-mesoderm	Nr1d1
Neural-crest/Surface-ectoderm	Cdh1
Forebrain-Midbrain-Hindbrain/Definitive-endoderm	Gpc4
Gut-tube/Neural-crest	Gpc4
Gut-tube/Splanchnic-mesoderm	Osr1
Cardiomyocytes/Endothelium	Pdgfra
Cardiomyocytes/Splanchnic-mesoderm	Pdgfra
Splanchnic-mesoderm/Cardiomyocytes	Pdgfra
Gut-tube/Neural-crest	Hoxa11
Forebrain-Midbrain-Hindbrain/Definitive-endoderm	Etv4
Splanchnic-mesoderm/Gut-tube	Etv4
Forebrain-Midbrain-Hindbrain/Neural-crest	Hoxb5
Gut-tube/Endothelium	Hoxb5
Spinal-cord/Forebrain-Midbrain-Hindbrain	Hoxb5
Gut-tube/Endothelium	Bmp4
Splanchnic-mesoderm/Cardiomyocytes	Bmp4
Cardiomyocytes/Endothelium	Acvr1
Splanchnic-mesoderm/Gut-tube	Wnt3
Forebrain-Midbrain-Hindbrain/Neural-crest	Tagln
Splanchnic-mesoderm/Cardiomyocytes	Tagln
Lateral-plate-mesoderm/Intermediate-mesoderm	Fgf3
Gut-tube/Cranial-mesoderm	Chrd
Gut-tube/Splanchnic-mesoderm	Jarid2
Lateral-plate-mesoderm/Intermediate-mesoderm	Wnt2
Gut-tube/Splanchnic-mesoderm	Aldh1a2
Presomitic-mesoderm/Dermomyotome	Aldh1a2
Splanchnic-mesoderm/Gut-tube	Aldh1a2
Gut-tube/Cranial-mesoderm	Col1a1
Surface-ectoderm/Mixed-mesenchymal-mesoderm	Col1a1
Gut-tube/Neural-crest	Efna5
Spinal-cord/Forebrain-Midbrain-Hindbrain	Efna5
Lateral-plate-mesoderm/Intermediate-mesoderm	Msx1
Cardiomyocytes/Mixed-mesenchymal-mesoderm	Bmp2
Dermomyotome/Presomitic-mesoderm	Hoxa7
Lateral-plate-mesoderm/Intermediate-mesoderm	Icam2
Lateral-plate-mesoderm/Intermediate-mesoderm	Wnt11
Lateral-plate-mesoderm/Intermediate-mesoderm	Hoxb9
Gut-tube/Neural-crest	Tfap2a
Surface-ectoderm/Mixed-mesenchymal-mesoderm	Tfap2a
Cardiomyocytes/Endothelium	Fst
Cardiomyocytes/Endothelium	Pdgfa
Cardiomyocytes/Splanchnic-mesoderm	Pdgfa
Gut-tube/Neural-crest	Pdgfa
Forebrain-Midbrain-Hindbrain/Cranial-mesoderm	En1
Forebrain-Midbrain-Hindbrain/Definitive-endoderm	En1
Lateral-plate-mesoderm/Intermediate-mesoderm	En1
Forebrain-Midbrain-Hindbrain/Cranial-mesoderm	Foxa1
Forebrain-Midbrain-Hindbrain/Definitive-endoderm	Foxa1
Gut-tube/Cranial-mesoderm	Foxa1
Gut-tube/Splanchnic-mesoderm	Foxa1
Splanchnic-mesoderm/Gut-tube	Foxa1
Neural-crest/Surface-ectoderm	Cldn4
Splanchnic-mesoderm/Gut-tube	Cldn4
Forebrain-Midbrain-Hindbrain/Cranial-mesoderm	Dnmt3a
Cardiomyocytes/Endothelium	Tbx5
Cardiomyocytes/Splanchnic-mesoderm	Tbx5
Gut-tube/Splanchnic-mesoderm	Tbx5
Splanchnic-mesoderm/Gut-tube	Tbx5
Lateral-plate-mesoderm/Intermediate-mesoderm	Col1a2
Forebrain-Midbrain-Hindbrain/Cranial-mesoderm	Myh9
Forebrain-Midbrain-Hindbrain/Definitive-endoderm	Myh9
Splanchnic-mesoderm/Gut-tube	Myh9
Dermomyotome/Presomitic-mesoderm	Lfng
Spinal-cord/Forebrain-Midbrain-Hindbrain	Lfng
Dermomyotome/Presomitic-mesoderm	Dll3
Forebrain-Midbrain-Hindbrain/Spinal-cord	Dll3
Spinal-cord/Forebrain-Midbrain-Hindbrain	Dll3
Gut-tube/Endothelium	Hoxa9
Forebrain-Midbrain-Hindbrain/Cranial-mesoderm	Gsn
Lateral-plate-mesoderm/Intermediate-mesoderm	Irx5
Splanchnic-mesoderm/Cardiomyocytes	Irx5
Splanchnic-mesoderm/Gut-tube	Irx5
Dermomyotome/Presomitic-mesoderm	Lef1
Forebrain-Midbrain-Hindbrain/Neural-crest	Lef1
Gut-tube/Neural-crest	Lef1
Dermomyotome/Presomitic-mesoderm	Cxcl12
Splanchnic-mesoderm/Cardiomyocytes	Cxcl12
Splanchnic-mesoderm/Gut-tube	Cxcl12
Gut-tube/Splanchnic-mesoderm	Axin2
Spinal-cord/Forebrain-Midbrain-Hindbrain	Axin2
Cardiomyocytes/Endothelium	Cdh5
Gut-tube/Endothelium	Cdh5
Gut-tube/Cranial-mesoderm	Cdh2
Cardiomyocytes/Splanchnic-mesoderm	Dusp6
Forebrain-Midbrain-Hindbrain/Cranial-mesoderm	Dusp6
Forebrain-Midbrain-Hindbrain/Definitive-endoderm	Dusp6
Gut-tube/Neural-crest	Dusp6
Splanchnic-mesoderm/Cardiomyocytes	Dusp6
Forebrain-Midbrain-Hindbrain/Cranial-mesoderm	Hoxb3
Forebrain-Midbrain-Hindbrain/Spinal-cord	Hoxb3
Forebrain-Midbrain-Hindbrain/Definitive-endoderm	Apln
Forebrain-Midbrain-Hindbrain/Cranial-mesoderm	Igfbp3
Forebrain-Midbrain-Hindbrain/Definitive-endoderm	Igfbp3
Cardiomyocytes/Endothelium	Igf1
Gut-tube/Cranial-mesoderm	Igf1
Surface-ectoderm/Mixed-mesenchymal-mesoderm	Ahnak
Gut-tube/Neural-crest	Dlk1
Lateral-plate-mesoderm/Intermediate-mesoderm	Dlk1
Forebrain-Midbrain-Hindbrain/Spinal-cord	Fgfr3
Spinal-cord/Forebrain-Midbrain-Hindbrain	Fgfr3
Gut-tube/Endothelium	Hoxa13
Lateral-plate-mesoderm/Intermediate-mesoderm	Apob
Gut-tube/Neural-crest	Bid
Splanchnic-mesoderm/Gut-tube	Bid
Forebrain-Midbrain-Hindbrain/Definitive-endoderm	Wnt5a
Gut-tube/Endothelium	Wnt5a
Splanchnic-mesoderm/Cardiomyocytes	Wnt5a
Splanchnic-mesoderm/Gut-tube	Wnt5a
Forebrain-Midbrain-Hindbrain/Cranial-mesoderm	Foxa2
Forebrain-Midbrain-Hindbrain/Definitive-endoderm	Foxa2
Splanchnic-mesoderm/Gut-tube	Foxa2
Gut-tube/Endothelium	Tbx3
Gut-tube/Cranial-mesoderm	Nr2f1
Spinal-cord/Forebrain-Midbrain-Hindbrain	Nr2f1
Surface-ectoderm/Neural-crest	Nr2f1
Gut-tube/Splanchnic-mesoderm	Hoxb1
Cardiomyocytes/Splanchnic-mesoderm	Fgfr2
Cranial-mesoderm/Gut-tube	Fgfr2
Gut-tube/Cranial-mesoderm	Fgfr2
Gut-tube/Splanchnic-mesoderm	Fgfr2
Lateral-plate-mesoderm/Intermediate-mesoderm	Fgfr2
Forebrain-Midbrain-Hindbrain/Cranial-mesoderm	Sox2
Gut-tube/Cranial-mesoderm	Sox2
Gut-tube/Neural-crest	Sox2
Splanchnic-mesoderm/Gut-tube	Sox2

## Sheet: EV2B_embryo_up
Heterotypic pair	Commonly detected
En+L	Sfrp1

## Sheet: EV2C_liver_cancer_up
Heterotypic pair	Commonly detected
HepatocyteI+HepatocyteII	Arg1
VSMC+TumorIII	Col1a2
VSMC+TumorIII	Col3a1
TumorIII+Monocyte	F13a1
HepatocyteI+HepatocyteII	Igf1
HepatocyteI+VSMC	Lcn2
HepatocyteI+Monocyte	Marco
HepatocyteI+HepatocyteII	Rnase4
HepatocyteI+Monocyte	Slc40a1
HepatocyteII+Monocyte	Slc40a1
TumorII+HepatocyteI	Spp1
TumorIII+HepatocyteI	Spp1

## Sheet: EV2D_hippocampus_up
Heterotypic pair	Commonly detected
Ep+Ca	Ptgds
In+Ca	Ptgds
In+D	Cck
In+Ento	Cck
In+Ento	Gabbr1
In+Ento	Gabbr2
In+Ento	﻿Grm1
In+Ento	Rgs4
In+Ento	Ntng1
In+Ento	Nrxn1
In+Ep	Gabbr1
