# Supplementary material for: CellNeighborEX: deciphering neighbor‐dependent gene expression from spatial transcriptomics data
Source: Mol Syst Biol. 2023 Oct 10;19(11):e11670. doi: 10.15252/msb.202311670 (PMC10632736; doi:10.15252/msb.202311670)
Supplement: Supplementary file 5 — Dataset EV3 [file MSB-19-e11670-s004.zip › MSB-2023-11670_Data_Set_EV3-ds/DatasetEV3_README.txt]

# README

## Dataset EV3: useful heterotypic spots

Lists of genes commonly detected between DEGs and ligand-receptor pairs & target genes. DEGs are up-regulated genes identified by CellNeighborEX, and ligand-receptor pairs & target genes are genes detected by NicheNet. To demonstrate the usefulness of using the heterotypic spots in Slide-seq, the heterotypic spots were only used for NicheNet.

- EV3A_embryo_up: cell types and genes commonly detected from Slide-seq data in a mouse embryo 
- EV3B_liver_cancer_up: cell types and genes commonly detected from Slide-seq data in mouse liver cancer
- EV3C_hippocampus_up: cell types and genes commonly detected from Slide-seq data in mouse hippocampus 

[Legend key]
- Centered cell type/neighboring cell type: cell type of centered cell and its neighboring cell type
- Heterotypic pair: two different cell types present in a heterotypic spot
- Commonly detected: overlapped gene

- Sender: sender cell type
- Receiver: receiver cell type
- Commonly detected: overlapped gene	
- Type: specific type identified by NicheNet


[Notes]
- The full names of heterotypic pairs can be found in Dataset EV4.
