# Supplementary material for: CellNeighborEX: deciphering neighbor‐dependent gene expression from spatial transcriptomics data
Source: Mol Syst Biol. 2023 Oct 10;19(11):e11670. doi: 10.15252/msb.202311670 (PMC10632736; doi:10.15252/msb.202311670)
Supplement: Supplementary file 5 — Dataset EV3 [file MSB-19-e11670-s004.zip › MSB-2023-11670_Data_Set_EV3-ds/DatasetEV3_useful_heterotypic_spots.xlsx]

## Sheet: EV3A_embryo_up
Sender	Receiver	Commonly detected	Type
En+L	En+L	Ednrb	target gene
En+L	En+L	Slc2a1	target gene

## Sheet: EV3B_liver_cancer_up
Sender	Receiver	Commonly detected	Type
HepatocyteI+HepatocyteII	HepatocyteI+HepatocyteII	Igf1	target
HepatocyteI+Monocyte	HepatocyteI+Monocyte	Cd5l	target
HepatocyteI+Monocyte	HepatocyteI+Monocyte	Marco	target
HepatocyteI+VSMC	HepatocyteI+VSMC	Lcn2	target
HepatocyteI+HepatocyteII	HepatocyteI+HepatocyteII	Arg1	target
HepatocyteI+HepatocyteII	HepatocyteI+HepatocyteII	Rnase4	target
HepatocyteII+Monocyte	HepatocyteII+Monocyte	Alcam	ligand
VSMC+TumorIII	VSMC+TumorIII	Col1a2	target
HepatocyteI+Monocyte	HepatocyteI+Monocyte	Slc40a1	receptor/target gene
HepatocyteII+Monocyte	HepatocyteII+Monocyte	Slc40a1	receptor/target gene
TumorIII+Monocyte	TumorIII+Monocyte	F13a1	target
VSMC+TumorIII	VSMC+TumorIII	Col3a1	target
TumorIII+HepatocyteII	TumorIII+HepatocyteII	Tgfbr1	receptor/target gene
TumorII+HepatocyteI	TumorII+HepatocyteI	Spp1	ligand/target gene
TumorIII+HepatocyteI	TumorIII+HepatocyteI	Spp1	ligand/target gene

## Sheet: EV3C_hippocampus_up
Sender	Receiver	Commonly detected	Type
CA3+D	CA3+D	Igfbp4	target gene
EnT+In	EnT+In	Agt	ligand/target gene
EnT+In	EnT+In	Mbp	target gene
EnT+In	EnT+In	Plp1	target gene
EnT+In	EnT+In	Tcf7l2	target gene
Ep+O	Ep+O	Zbtb20	target gene
In+Ca	In+Ca	Ptgds	target gene
In+D	In+D	Cck	ligand
In+Ento	In+Ento	Cck	ligand
In+Ep	In+Ep	Cpne9	target gene
In+Ep	In+Ep	Zic4	target gene
