# Supplementary material for: CellNeighborEX: deciphering neighbor‐dependent gene expression from spatial transcriptomics data
Source: Mol Syst Biol. 2023 Oct 10;19(11):e11670. doi: 10.15252/msb.202311670 (PMC10632736; doi:10.15252/msb.202311670)
Supplement: Supplementary file 6 — Dataset EV4 [file MSB-19-e11670-s009.zip]

Archive with 5 entries (4 files):
- MSB-2023-11670_Data_Set_EV4-ds/
- MSB-2023-11670_Data_Set_EV4-ds/DatasetEV4_cell_type_markers.xlsx
- __MACOSX/MSB-2023-11670_Data_Set_EV4-ds/._DatasetEV4_cell_type_markers.xlsx
- MSB-2023-11670_Data_Set_EV4-ds/DatasetEV4_README.txt
- __MACOSX/MSB-2023-11670_Data_Set_EV4-ds/._DatasetEV4_README.txt
