# Supplementary material for: CellNeighborEX: deciphering neighbor‐dependent gene expression from spatial transcriptomics data
Source: Mol Syst Biol. 2023 Oct 10;19(11):e11670. doi: 10.15252/msb.202311670 (PMC10632736; doi:10.15252/msb.202311670)
Supplement: Supplementary file 6 — Dataset EV4 [file MSB-19-e11670-s009.zip › MSB-2023-11670_Data_Set_EV4-ds/DatasetEV4_cell_type_markers.xlsx]

## Sheet: EV4A_embyo
Cluster	Cell type	Abbrev	Marker1	Marker2
1	Connective tissue progenitors	CTP	Tgfb2	Postn
2	Chondrocytes & osteoblasts	CO	Twist2	Prrx1
3	Intermediate Mesoderm	IM	Mylk	Ednra
4	Jaw and tooth progenitors	JTP	Sox9	Col2a1
5	Excitatory neurons	EN	Car10	Ntng1
6	Epithelial cells	Ept	Epcam	Trp63
7	Radial glia	Rg	Fabp7	Pax3
8	Early mesenchyme	Em	Gpc5	Smoc1
9	Neural progenitor cells	NP	Prmt8	Gadd45g
10	Postmitotic premature neurons	PPN	Nkx6-3	Nrn1
11	Oligodendrocyte Progenitors	OP	Slc17a6	Sox1
12	Isthmic organizer cells	IO	Fgf15	-
13	Myocytes	My	Myh3	Neb
14	Neural Tube	NT	Foxb1	Scube2
15	Inhibitory neurons	In	Pax2	Slc6a5
16	Stromal cells	Sc	Bmpr1a	Rab5a
17	Osteoblasts	O	Col1a1	Camk1d
18	Inhibitory neuron progenitors	Inp	Slc6a5	Pax2
19	Premature oligodendrocyte	PO	Pcdh19	-
20	Endothelial cells	En	Pecam1	Egfl7
21	Chondroctye progenitors	CP	Itga11	Atp1a2
22	Definitive erythroid lineage	DEL	Slc4a1	Kel
23	Schwann cell precursor	SCP	Plp1	Cdh19
24	Sensory neurons	SN	Syt13	Shox2
25	Limb mesenchyme	LM	Msx1	Lmx1b
26	Primitive erythroid lineage	PEL	Hba-a1	Hbb-y
27	Inhibitory interneurons	II	Dlx1	-
28	Granule neurons	Gn	NeuroD2	Tiam2
29	Hepatocytes	H	Afp	Alb
30	Notochord cells	Nc	Shh	Slit1
31	White blood cells	WB	Apoe	Ctss
32	Ependymal cell	Epn	Sostdc1	Htr2c
33	Cholinergic neurons	Cn	Slit2	Slit3
34	Cardiac muscle lineages	Cml	Myl2	Myocd
35	Megakaryocytes	Mg	Pf4	Itgb3
36	Melanocytes	Ml	Trpm1	Pmel
37	Lens	L	Cryba1	Cryaa

## Sheet: EV4B_liver_cancer
Cluster	Cell type	Marker
0	Tumor I	Hmga2
1	Hepatocyte II	Reln
2	Monocyte	Trbc1
3	LSEC	Ccr2
4	Tumor II	Hmga2
5	Hepatocyte I	Fmo5
6	Tumor III	Aqp5
7	Interferon	Ifit3
8	T	Ly6d
9	VSMC	Egfl7
10	Kupffer/Monocyte	Ctss
11	B	Ptprc(CD45)
12	Ribosomal+	Clec4f
13	Hepatic Stellate Cell	Adamts2

## Sheet: EV4C_hippocampus
Cluster	Cell type	Abbrev	Marker1	Marker2
1	Interneuron	In	Sst	Gad1
2	Neuron.Slc17a6	N	Nefm	Nell1
3	Entorhinal	Ento	Slc17a7	Ajap1
4	Dentate	D	C1ql2	Penk
5	CA1	CA1	Grm5	Lypd1
6	CA3	CA3	Slc17a7	Pvrl3
7	Astrocyte	A	Gja1	Fabp7
8	Oligodendrocyte	O	Trf	Il33
9	Polydendrocyte	P	Tnr	Ptprz1
10	Microglia_Macrophages	MM	C1qb	Tmem119
11	Ependymal	Ep	Ccdc153	-
12	Choroid	Ch	Ttr	-
13	Neurogenesis	Ng	Sox4	Efhd2
14	Cajal_Retzius	Ca	Slc17a6	-
15	Endothelial_Stalk	EnS	Flt1	Cdkn2b
16	Mural	M	Acta2	Kcnj8
17	Endothelial_Tip	EnT	Dcn	Mgp
