# Supplementary material for: CellNeighborEX: deciphering neighbor‐dependent gene expression from spatial transcriptomics data
Source: Mol Syst Biol. 2023 Oct 10;19(11):e11670. doi: 10.15252/msb.202311670 (PMC10632736; doi:10.15252/msb.202311670)
Supplement: Supplementary file 6 — Dataset EV4 [file MSB-19-e11670-s009.zip › MSB-2023-11670_Data_Set_EV4-ds/DatasetEV4_README.txt]

# README

## Dataset EV4: cell type markers

Marker genes associated with each cell type. The information on cell types and markers was obtained from publicly available scRNA-seq/snRNA-seq data.

- EV4A_embryo: cell types and marker genes in mouse embryo scRNA-seq data
- EV4B_liver_cancer: cell types and marker genes in mouse liver cancer snRNA-seq data
- EV4C_hippocampus: cell types and marker genes in mouse hippocampus scRNA-seq data


[Legend key]
- Cluster: cluster number assigned to cell type	
- Cell type: cell type
- Abbrev: abbreviation of cell type names
- Marker (1,2): cell type marker
