# Supplementary material for: CellNeighborEX: deciphering neighbor‐dependent gene expression from spatial transcriptomics data
Source: Mol Syst Biol. 2023 Oct 10;19(11):e11670. doi: 10.15252/msb.202311670 (PMC10632736; doi:10.15252/msb.202311670)
Supplement: Supplementary file 7 — Dataset EV5 [file MSB-19-e11670-s003.zip]

Archive with 7 entries (6 files):
- MSB-2023-11670_Data_Set_EV5-ds/
- MSB-2023-11670_Data_Set_EV5-ds/.DS_Store
- __MACOSX/MSB-2023-11670_Data_Set_EV5-ds/._.DS_Store
- MSB-2023-11670_Data_Set_EV5-ds/DatasetEV5_README.txt
- __MACOSX/MSB-2023-11670_Data_Set_EV5-ds/._DatasetEV5_README.txt
- MSB-2023-11670_Data_Set_EV5-ds/DatasetEV5_expression_origin.xlsx
- __MACOSX/MSB-2023-11670_Data_Set_EV5-ds/._DatasetEV5_expression_origin.xlsx
