# Supplementary material for: CellNeighborEX: deciphering neighbor‐dependent gene expression from spatial transcriptomics data
Source: Mol Syst Biol. 2023 Oct 10;19(11):e11670. doi: 10.15252/msb.202311670 (PMC10632736; doi:10.15252/msb.202311670)
Supplement: Supplementary file 7 — Dataset EV5 [file MSB-19-e11670-s003.zip › MSB-2023-11670_Data_Set_EV5-ds/DatasetEV5_README.txt]

# README

## Dataset EV5: expression origin

Comparison of expression origin between scRNA-seq/snRNA-seq datasets and regression models.

- EV5A_embryo: comparison of expression origin in mouse embryo Slide-seq data 
- EV5B_liver_cancer: comparison of expression origin in mouse liver cancer Slide-seq data 
- EV5C_hippocampus: comparison of expression origin in mouse hippocampus Slide-seq data  

[Legend key]
- Heterotypic pair: two different cell types present in a heterotypic spot	
- Up-regulated_gene: gene up-regulated when two different cell types interact with each other	
- Expression in scRNA-seq/snRNA-seq: origin of expression observed in scRNA-seq/snRNA-seq data	
- Expression in regression: origin of expression predicted from regression model	
- Match: match result between scRNA-seq and regression. 1 (matched), 0 (not matched)
- p-value in regression: p-value obtained from regression model

[Notes]
- The full names of heterotypic pairs can be found in Dataset EV4.
