# Supplementary material for: CellNeighborEX: deciphering neighbor‐dependent gene expression from spatial transcriptomics data
Source: Mol Syst Biol. 2023 Oct 10;19(11):e11670. doi: 10.15252/msb.202311670 (PMC10632736; doi:10.15252/msb.202311670)
Supplement: Supplementary file 7 — Dataset EV5 [file MSB-19-e11670-s003.zip › MSB-2023-11670_Data_Set_EV5-ds/DatasetEV5_expression_origin.xlsx]

## Sheet: EV5A_embryo
Heterotypic pair	Up-regulated_gene	Expression in scRNA-seq	Expression in regression	Match	p-value in regression
DEL+PEL	Hbb-bt	PEL	PEL	1	1.434e-09
DEL+PEL	Hbb-bs	PEL	PEL	1	2.4767e-07
DEL+PEL	Hba-a1	PEL	PEL	1	0.00031519
LM+PEL	Cdkn1c	PEL	PEL	1	0.0042853
En+L	Cd24a	En	En	1	0.025322
En+L	Tmem40	En	L	0	0.017969
En+L	Etl4	L	En	0	0.048494

## Sheet: EV5B_liver_cancer
Heterotypic pair	Up-regulated_gene	Expression in snRNA-seq	Expression in regression	Match	p-value in regression
HepatocyteI+Monocyte	Slc40a1	Monocyte	Monocyte	1	5.5729e-14
HepatocyteI+HepatocyteII	Serpina1c	HepatocyteI	HepatocyteI	1	3.1677e-13
HepatocyteI+Monocyte	Clec4f	Monocyte	Monocyte	1	2.6628e-11
HepatocyteI+Monocyte	Cd163	Monocyte	Monocyte	1	1.294e-10
HepatocyteI+Monocyte	Marco	Monocyte	Monocyte	1	6.442e-09
HepatocyteI+Monocyte	Cd5l	Monocyte	Monocyte	1	2.4039e-07
HepatocyteI+HepatocyteII	Hsd17b13	HepatocyteII	HepatocyteII	1	2.5522e-06
TumorIII+Monocyte	F13a1	Monocyte	Monocyte	1	3.9316e-06
HepatocyteI+HepatocyteII	Rnase4	HepatocyteI	HepatocyteI	1	4.6202e-06
HepatocyteII+Monocyte	Clec4f	Monocyte	Monocyte	1	7.4344e-05
HepatocyteI+HepatocyteII	Saa4	HepatocyteII	HepatocyteII	1	0.00054523
HepatocyteII+Monocyte	Slc40a1	Monocyte	Monocyte	1	0.0017785
HepatocyteI+HepatocyteII	Itih4	HepatocyteI	HepatocyteI	1	0.023217
VSMC+TumorIII	Col3a1	VSMC	VSMC	1	0.032209
TumorIII+HepatocyteII	Ext1	TumorIII	TumorIII	1	0.043759
HepatocyteII+Monocyte	Vti1a	Monocyte	Monocyte	1	0.045122
HepatocyteI+HepatocyteII	Arg1	HepatocyteII	HepatocyteI	0	5.0479e-07
HepatocyteI+HepatocyteII	Tdo2	HepatocyteII	HepatocyteI	0	0.000255
HepatocyteII+Monocyte	Hsd17b13	HepatocyteII	Monocyte	0	0.012494

## Sheet: EV5C_hippocampus
Heterotypic pair	Up-regulated_gene	Expression in scRNA-seq	Expression in regression	Match	p-value in regression
In+A	Mbp	A	A	1	1.0837e-39
In+A	Plp1	A	A	1	7.913e-35
Ento+Ch	Meg3	Ento	Ento	1	1.9494e-15
In+Ep	Meg3	In	In	1	3.0045e-11
Ento+Ch	Plp1	Ento	Ento	1	3.4091e-07
A+O	Dbi	A	A	1	1.2005e-06
Ento+Ch	Nwd2	Ento	Ento	1	1.7251e-06
In+Ca	Zic1	Ca	Ca	1	5.0381e-06
Ento+Ch	Calb2	Ento	Ento	1	1.3449e-05
Ento+Ch	Zcchc12	Ento	Ento	1	1.9788e-05
In+Ep	Snhg11	In	In	1	6.8321e-05
In+Ep	Ttr	Ep	Ep	1	0.00047689
In+O	Ndrg2	O	O	1	0.00056087
In+MM	Plp1	MM	MM	1	0.00079119
Ento+Ch	Nnat	Ento	Ento	1	0.0020071
Ento+Ch	Tac2	Ento	Ento	1	0.0023071
Ep+N	Calb2	N	N	1	0.0069948
In+Ep	Kcnma1	In	In	1	0.0071623
In+Ep	Gabbr1	In	In	1	0.0076462
In+Ento	Ntng1	In	In	1	0.0092721
In+Ca	Gucy1a3	Ca	Ca	1	0.0098233
Ento+Ch	Gm5741	Ento	Ento	1	0.011658
In+Ento	Ramp3	Ento	Ento	1	0.017423
In+Ep	Pnmal2	In	In	1	0.020333
Ento+Ch	Malat1	Ento	Ento	1	0.020804
In+Ep	Pcp4	In	In	1	0.022588
EnT+Ento	Necab2	Ento	Ento	1	0.023669
Ep+Ca	Ptgds	Ca	Ca	1	0.031829
In+Ento	Meg3	In	In	1	0.037265
In+Ep	Kcnip1	In	In	1	0.03909
In+Ca	Ptgds	Ca	Ca	1	0.044691
Ento+Ch	Zic1	Ch	Ento	0	4.1096e-06
In+Ca	Cygb	In	Ca	0	5.4462e-06
Ento+Ch	Necab2	Ch	Ento	0	3.7854e-05
N+O	Pcp4	N	O	0	0.00021799
Ento+Ch	Msi2	Ch	Ento	0	0.0028733
Ch+EnT	Igfbp7	EnT	Ch	0	0.010201
In+Ento	Gabbr1	In	Ento	0	0.010334
O+P	Slc44a1	O	P	0	0.016222
Ch+EnT	Lum	EnT	Ch	0	0.025337
Ento+Ch	Aifm3	Ch	Ento	0	0.031357
In+Ento	Cck	In	Ento	0	0.038743
Ento+Ch	Apod	Ch	Ento	0	0.046048
