# Supplementary material for: CellNeighborEX: deciphering neighbor‐dependent gene expression from spatial transcriptomics data
Source: Mol Syst Biol. 2023 Oct 10;19(11):e11670. doi: 10.15252/msb.202311670 (PMC10632736; doi:10.15252/msb.202311670)
Supplement: Supplementary file 8 — Source Data for Expanded View [file MSB-19-e11670-s005.zip]

Archive with 10 entries (8 files):
- Figure EV4/
- Figure EV4/.DS_Store
- __MACOSX/Figure EV4/._.DS_Store
- Figure EV4/EV4B/
- Figure EV4/EV4B/Dbi media.xlsx
- __MACOSX/Figure EV4/EV4B/._Dbi media.xlsx
- Figure EV4/EV4B/Trf media.xlsx
- __MACOSX/Figure EV4/EV4B/._Trf media.xlsx
- Figure EV4/EV4B/Fabp7 media.xlsx
- __MACOSX/Figure EV4/EV4B/._Fabp7 media.xlsx
