# Supplementary material for: CellNeighborEX: deciphering neighbor‐dependent gene expression from spatial transcriptomics data
Source: Mol Syst Biol. 2023 Oct 10;19(11):e11670. doi: 10.15252/msb.202311670 (PMC10632736; doi:10.15252/msb.202311670)
Supplement: Supplementary file 8 — Source Data for Expanded View [file MSB-19-e11670-s005.zip › Figure EV4/EV4B/Dbi media.xlsx]

## Sheet: Dbi media
Dbi expression
				Media change
	Total	Endothelial Tip	Astrocytes	Endothelial Tip	Astrocytes
N1	1	1.0789	1.27641	1.11489	1.22543
N2	0.951456	1.16001	1.24842	1.22741	1.26824
N3	1.0628	1.18966	1.12006	1.18911	1.45181
N4	1.0167	1.08383	1.34948	1.19245	1.19472
N5	0.881429	1.13981	1.32539	1.1536	1.28574
Average	0.982477	1.13044	1.26395	1.17549	1.28519
Standard error	0.0309052	0.0215608	0.0401186	0.0191306	0.0446127
