# Supplementary material for: CellNeighborEX: deciphering neighbor‐dependent gene expression from spatial transcriptomics data
Source: Mol Syst Biol. 2023 Oct 10;19(11):e11670. doi: 10.15252/msb.202311670 (PMC10632736; doi:10.15252/msb.202311670)
Supplement: Supplementary file 8 — Source Data for Expanded View [file MSB-19-e11670-s005.zip › Figure EV4/EV4B/Trf media.xlsx]

## Sheet: Trf media
Trf expression
				Media change
	Total	Endothelial Tip	Astrocytes	Endothelial Tip	Astrocytes
N1	1	0.933203	1.49049	1.09944	0.989531
N2	1.04303	1.01247	1.11493	0.964995	1.56129
N3	0.982818	0.955069	1.20702	1.21442	1.24465
N4	0.951821	1.23667	1.12407	1.13825	1.11834
N5	0.949476	1.03416	1.44665	0.964516	1.19659
Average	0.985429	1.03431	1.27663	1.07632	1.22208
Standard error	0.0172616	0.0538179	0.0802838	0.04916	0.0951474
