# Supplementary material for: CellNeighborEX: deciphering neighbor‐dependent gene expression from spatial transcriptomics data
Source: Mol Syst Biol. 2023 Oct 10;19(11):e11670. doi: 10.15252/msb.202311670 (PMC10632736; doi:10.15252/msb.202311670)
Supplement: Supplementary file 8 — Source Data for Expanded View [file MSB-19-e11670-s005.zip › Figure EV4/EV4B/Fabp7 media.xlsx]

## Sheet: Fabp7 media
Fabp7 expression
				Media change
	Total	Endothelial Tip	Astrocytes	Endothelial Tip	Astrocytes
N1	1	0.963817	1.19609	1.20713	1.17889
N2	0.986073	1.01415	1.18741	1.15814	1.22526
N3	0.953083	1.0317	1.23139	0.701181	1.21602
N4	1.02669	1.01465	1.12234	1.21945	1.25246
N5	1.05083	0.930043	1.1558	1.13688	1.16696
Average	1.00333	0.990873	1.17861	1.08456	1.20792
Standard error	0.0167864	0.018982	0.018514	0.0970437	0.015605
