# Supplementary material for: CellNeighborEX: deciphering neighbor‐dependent gene expression from spatial transcriptomics data
Source: Mol Syst Biol. 2023 Oct 10;19(11):e11670. doi: 10.15252/msb.202311670 (PMC10632736; doi:10.15252/msb.202311670)
Supplement: Supplementary file 10 — Source Data for Figure 3 [file MSB-19-e11670-s010.zip]

Archive with 10 entries (8 files):
- Figure 3/
- Figure 3/3D/
- Figure 3/.DS_Store
- __MACOSX/Figure 3/._.DS_Store
- Figure 3/3D/Dbi coculture.xlsx
- __MACOSX/Figure 3/3D/._Dbi coculture.xlsx
- Figure 3/3D/Fabp7 coculture.xlsx
- __MACOSX/Figure 3/3D/._Fabp7 coculture.xlsx
- Figure 3/3D/Trf coculture.xlsx
- __MACOSX/Figure 3/3D/._Trf coculture.xlsx
