# Supplementary material for: CellNeighborEX: deciphering neighbor‐dependent gene expression from spatial transcriptomics data
Source: Mol Syst Biol. 2023 Oct 10;19(11):e11670. doi: 10.15252/msb.202311670 (PMC10632736; doi:10.15252/msb.202311670)
Supplement: Supplementary file 10 — Source Data for Figure 3 [file MSB-19-e11670-s010.zip › Figure 3/3D/Dbi coculture.xlsx]

## Sheet: Dbi coculture
Dbi expression
		Monoculture		Co-culture
	Total	Endothelial Tip	Astrocytes	Endothelial Tip	Astrocytes
N1	1	1.0789	1.27641	1.14849	5.04644
N2	0.951456	1.16001	1.24842	1.13171	4.83535
N3	1.0628	1.18966	1.12006	1.06719	4.71907
N4	1.0167	1.08383	1.34948	1.00416	4.68114
N5	0.881429	1.13981	1.32539	1.17345	4.20806
Average	0.982477	1.13044	1.26395	1.105	4.69801
Standard error	0.0309052	0.0215608	0.0401186	0.0307309	0.13803
