# Supplementary material for: CellNeighborEX: deciphering neighbor‐dependent gene expression from spatial transcriptomics data
Source: Mol Syst Biol. 2023 Oct 10;19(11):e11670. doi: 10.15252/msb.202311670 (PMC10632736; doi:10.15252/msb.202311670)
Supplement: Supplementary file 10 — Source Data for Figure 3 [file MSB-19-e11670-s010.zip › Figure 3/3D/Fabp7 coculture.xlsx]

## Sheet: Fabp7 coculture
Fabp7 expression
		Monoculture		Co-culture
	Total	Endothelial Tip	Astrocytes	Endothelial Tip	Astrocytes
N1	1	0.963817	1.19609	1.03577	5.04998
N2	0.986073	1.01415	1.18741	1.04225	4.76757
N3	0.953083	1.0317	1.23139	1.04572	4.76083
N4	1.02669	1.01465	1.12234	1.04013	4.93534
N5	1.05083	0.930043	1.1558	0.923034	4.70031
Average	1.00333	0.990873	1.17861	1.01738	4.8428
Standard error	0.0167864	0.018982	0.018514	0.0236415	0.0648729
