# Supplementary material for: CellNeighborEX: deciphering neighbor‐dependent gene expression from spatial transcriptomics data
Source: Mol Syst Biol. 2023 Oct 10;19(11):e11670. doi: 10.15252/msb.202311670 (PMC10632736; doi:10.15252/msb.202311670)
Supplement: Supplementary file 10 — Source Data for Figure 3 [file MSB-19-e11670-s010.zip › Figure 3/3D/Trf coculture.xlsx]

## Sheet: Trf coculture
Trf expression
		Monoculture		Co-culture
	Total	Endothelial Tip	Astrocytes	Endothelial Tip	Astrocytes
N1	1	0.933203	1.49049	4.30138	1.45839
N2	1.04303	1.01247	1.11493	4.27454	1.34385
N3	0.982818	0.955069	1.20702	4.15184	1.12852
N4	0.951821	1.23667	1.12407	4.13124	1.10938
N5	0.949476	1.03416	1.44665	4.04435	1.10756
Average	0.985429	1.03431	1.27663	4.18067	1.22954
Standard error	0.0172616	0.0538179	0.0802838	0.0475594	0.0724439
